# Supplementary material for: Five new species of the genera Falcileptoneta and Longileptoneta (Araneae, Leptonetidae) from South Korea
Source: Zookeys. 2021 Jan 13;1010:97–116. doi: 10.3897/zookeys.1010.59915 (PMC7817650; doi:10.3897/zookeys.1010.59915)
Supplement: XML Treatment for Falcileptoneta [file zookeys.1010.59915-treatment1.xml]

<!DOCTYPE tp:taxon-treatment
  PUBLIC "-//TaxonX//DTD Taxonomic Treatment Publishing DTD v0 20100105//EN" "tax-treatment-NSO.dtd">
<tp:taxon-treatment xmlns:tp="http://www.plazi.org/taxpub"><tp:treatment-meta><kwd-group><label>Taxon classification</label><kwd><named-content xmlns:xlink="http://www.w3.org/1999/xlink" content-type="kingdom">Animalia</named-content></kwd><kwd><named-content xmlns:xlink="http://www.w3.org/1999/xlink" content-type="order">Araneae</named-content></kwd><kwd><named-content xmlns:xlink="http://www.w3.org/1999/xlink" content-type="family">Leptonetidae</named-content></kwd></kwd-group><mixed-citation publication-type="journal"><person-group><name><surname>Lan</surname><given-names>Tianqi</given-names></name><name><surname>Zhao</surname><given-names>Zhe</given-names></name><name><surname>Kim</surname><given-names>Seung Tae</given-names></name><name><surname>Yoo</surname><given-names>Jung Sun</given-names></name><name><surname>Lee</surname><given-names>Sue Yeon</given-names></name><name><surname>Li</surname><given-names>Shuqiang</given-names></name></person-group><article-title>Five new species of the genera <italic><tp:taxon-name><tp:taxon-name-part taxon-name-part-type="genus" reg="Falcileptoneta">Falcileptoneta</tp:taxon-name-part></tp:taxon-name></italic> and <italic><tp:taxon-name><tp:taxon-name-part taxon-name-part-type="genus" reg="Longileptoneta">Longileptoneta</tp:taxon-name-part></tp:taxon-name></italic> (<tp:taxon-name><tp:taxon-name-part taxon-name-part-type="order">Araneae</tp:taxon-name-part></tp:taxon-name>, <tp:taxon-name><tp:taxon-name-part taxon-name-part-type="family">Leptonetidae</tp:taxon-name-part></tp:taxon-name>) from South Korea</article-title><source>Zookeys</source><day>13</day><month>1</month><year>2021</year><volume>1010</volume><fpage>97</fpage><lpage>116</lpage><pub-id pub-id-type="doi">10.3897/zookeys.1010.59915</pub-id></mixed-citation></tp:treatment-meta><tp:nomenclature><label>Genus</label><tp:taxon-name><object-id xmlns:xlink="http://www.w3.org/1999/xlink" content-type="arpha" xlink:type="simple">A4B64533-6C52-58D3-80CB-50F747265DD4</object-id>
              <tp:taxon-name-part taxon-name-part-type="genus" reg="Falcileptoneta">Falcileptoneta</tp:taxon-name-part>
            </tp:taxon-name><tp:taxon-authority>Komatsu, 1970</tp:taxon-authority><tp:nomenclature-citation-list><tp:nomenclature-citation><tp:taxon-name>
                  <tp:taxon-name-part taxon-name-part-type="genus" reg="Falcileptoneta">Falcileptoneta</tp:taxon-name-part>
                </tp:taxon-name><comment>Komatsu, 1970: 1</comment></tp:nomenclature-citation></tp:nomenclature-citation-list></tp:nomenclature><tp:treatment-sec sec-type="type species" id="SECID0E2IAC"><title>Type species.</title><p><italic><tp:taxon-name><tp:taxon-name-part taxon-name-part-type="genus" reg="Leptoneta">Leptoneta</tp:taxon-name-part> <tp:taxon-name-part taxon-name-part-type="species" reg="striata">striata</tp:taxon-name-part></tp:taxon-name></italic> Oi, 1952 from Japan.</p></tp:treatment-sec><tp:treatment-sec sec-type="diagnosis" id="SECID0EMJAC"><title>Diagnosis.</title><p>The genus <italic><tp:taxon-name><tp:taxon-name-part taxon-name-part-type="genus" reg="Falcileptoneta">Falcileptoneta</tp:taxon-name-part></tp:taxon-name></italic> is similar to <italic><tp:taxon-name><tp:taxon-name-part taxon-name-part-type="genus" reg="Leptoneta">Leptoneta</tp:taxon-name-part></tp:taxon-name></italic> and <italic><tp:taxon-name><tp:taxon-name-part taxon-name-part-type="genus" reg="Longileptoneta">Longileptoneta</tp:taxon-name-part></tp:taxon-name></italic> in having few sclerites on the male palpal bulb and absenting cribellum but can be distinguished by the following combination of male palpal characters: femur lacking strong spines, tibia usually with complex apophyses on the retrolateroapical end (Figs <xref ref-type="fig" rid="F1">1D</xref>, <xref ref-type="fig" rid="F3">3D</xref>), tarsus with shallow, transverse depression (Figs <xref ref-type="fig" rid="F1">1D</xref>, <xref ref-type="fig" rid="F3">3D</xref>) and the bulb usually with sickle-like or membranous embolus and complex laminae (Figs <xref ref-type="fig" rid="F1">1B–D</xref>, <xref ref-type="fig" rid="F3">3B–D</xref>).</p><fig id="F1" position="float" orientation="portrait"><object-id xmlns:xlink="http://www.w3.org/1999/xlink" content-type="doi" xlink:type="simple">10.3897/zookeys.1010.59915.figure1</object-id><object-id xmlns:xlink="http://www.w3.org/1999/xlink" content-type="arpha" xlink:type="simple">F36ED0B5-00E6-5E6C-A69E-D8E90B9B9CA4</object-id><label>Figure 1.</label><caption><p><italic><tp:taxon-name><tp:taxon-name-part taxon-name-part-type="genus" reg="Falcileptoneta">Falcileptoneta</tp:taxon-name-part> <tp:taxon-name-part taxon-name-part-type="species" reg="dolsan">dolsan</tp:taxon-name-part></tp:taxon-name></italic> sp. nov., holotype male <bold>A</bold> habitus, dorsal view <bold>B</bold> palpal bulb, ventral view <bold>C</bold> palp, prolateral view <bold>D</bold> palp, retrolateral view. Abbreviations: <bold>E</bold> embolus <bold>MS</bold> median sclerite <bold>PS</bold> prolateral sclerite. Scale bars: equal for <bold>C, D</bold>.</p></caption><graphic xmlns:xlink="http://www.w3.org/1999/xlink" xlink:href="zookeys-1010-097-g001.jpg" position="float" orientation="portrait" xlink:type="simple" id="oo_496790.jpg"><uri content-type="original_file" xlink:type="simple">https://binary.pensoft.net/fig/496790</uri></graphic></fig></tp:treatment-sec><tp:treatment-sec><!--Section generated to contain objects referenced in tp:taxon-treatment.--><fig id="F3" position="float" orientation="portrait"><object-id xmlns:xlink="http://www.w3.org/1999/xlink" content-type="doi" xlink:type="simple">10.3897/zookeys.1010.59915.figure3</object-id><object-id xmlns:xlink="http://www.w3.org/1999/xlink" content-type="arpha" xlink:type="simple">2E74D49F-4EC7-5E31-91A0-4F22BA60E0BD</object-id><label>Figure 3.</label><caption><p><italic><tp:taxon-name><tp:taxon-name-part taxon-name-part-type="genus" reg="Falcileptoneta">Falcileptoneta</tp:taxon-name-part> <tp:taxon-name-part taxon-name-part-type="species" reg="naejangsan">naejangsan</tp:taxon-name-part></tp:taxon-name></italic> sp. nov., holotype male <bold>A</bold> habitus, dorsal view <bold>B</bold> palpal bulb, ventral view <bold>C</bold> palp, prolateral view <bold>D</bold> palp, retrolateral view. Abbreviations: <bold>E</bold> embolus <bold>MS</bold> median sclerite <bold>PS</bold> prolateral sclerite. Scale bars: equal for <bold>C, D</bold>.</p></caption><graphic xmlns:xlink="http://www.w3.org/1999/xlink" xlink:href="zookeys-1010-097-g003.jpg" position="float" orientation="portrait" xlink:type="simple" id="oo_496792.jpg"><uri content-type="original_file" xlink:type="simple">https://binary.pensoft.net/fig/496792</uri></graphic></fig></tp:treatment-sec></tp:taxon-treatment>
