# Supplementary material for: Five new species of the genera Falcileptoneta and Longileptoneta (Araneae, Leptonetidae) from South Korea
Source: Zookeys. 2021 Jan 13;1010:97–116. doi: 10.3897/zookeys.1010.59915 (PMC7817650; doi:10.3897/zookeys.1010.59915)
Supplement: XML Treatment for Falcileptonetadolsan [file zookeys.1010.59915-treatment2.xml]

<!DOCTYPE tp:taxon-treatment
  PUBLIC "-//TaxonX//DTD Taxonomic Treatment Publishing DTD v0 20100105//EN" "tax-treatment-NSO.dtd">
<tp:taxon-treatment xmlns:tp="http://www.plazi.org/taxpub"><tp:treatment-meta><kwd-group><label>Taxon classification</label><kwd><named-content xmlns:xlink="http://www.w3.org/1999/xlink" content-type="kingdom">Animalia</named-content></kwd><kwd><named-content xmlns:xlink="http://www.w3.org/1999/xlink" content-type="order">Araneae</named-content></kwd><kwd><named-content xmlns:xlink="http://www.w3.org/1999/xlink" content-type="family">Leptonetidae</named-content></kwd></kwd-group><mixed-citation publication-type="journal"><person-group><name><surname>Lan</surname><given-names>Tianqi</given-names></name><name><surname>Zhao</surname><given-names>Zhe</given-names></name><name><surname>Kim</surname><given-names>Seung Tae</given-names></name><name><surname>Yoo</surname><given-names>Jung Sun</given-names></name><name><surname>Lee</surname><given-names>Sue Yeon</given-names></name><name><surname>Li</surname><given-names>Shuqiang</given-names></name></person-group><article-title>Five new species of the genera <italic><tp:taxon-name><tp:taxon-name-part taxon-name-part-type="genus" reg="Falcileptoneta">Falcileptoneta</tp:taxon-name-part></tp:taxon-name></italic> and <italic><tp:taxon-name><tp:taxon-name-part taxon-name-part-type="genus" reg="Longileptoneta">Longileptoneta</tp:taxon-name-part></tp:taxon-name></italic> (<tp:taxon-name><tp:taxon-name-part taxon-name-part-type="order">Araneae</tp:taxon-name-part></tp:taxon-name>, <tp:taxon-name><tp:taxon-name-part taxon-name-part-type="family">Leptonetidae</tp:taxon-name-part></tp:taxon-name>) from South Korea</article-title><source>Zookeys</source><day>13</day><month>1</month><year>2021</year><volume>1010</volume><fpage>97</fpage><lpage>116</lpage><pub-id pub-id-type="doi">10.3897/zookeys.1010.59915</pub-id></mixed-citation></tp:treatment-meta><tp:nomenclature><tp:taxon-name><object-id xmlns:xlink="http://www.w3.org/1999/xlink" content-type="arpha" xlink:type="simple">2152E386-72CD-577B-89AD-9171EA80FB2D</object-id>
              <tp:taxon-name-part taxon-name-part-type="genus" reg="Falcileptoneta">Falcileptoneta</tp:taxon-name-part><tp:taxon-name-part taxon-name-part-type="species" reg="dolsan">dolsan</tp:taxon-name-part>
              <object-id xmlns:xlink="http://www.w3.org/1999/xlink" content-type="zoobank" xlink:type="simple">http://zoobank.org/6C63FFC6-5990-40F9-8507-E718FE257F26</object-id>
              </tp:taxon-name><tp:taxon-status xmlns:xlink="http://www.w3.org/1999/xlink" xlink:type="simple">sp. nov.</tp:taxon-status><xref ref-type="fig" rid="F1">Figures 1</xref><xref ref-type="fig" rid="F2">, 2</xref><xref ref-type="fig" rid="F12">, 12</xref></tp:nomenclature><tp:treatment-sec sec-type="type material" id="SECID0E2NAC"><title>Type material.</title><p><bold><italic>Holotype</italic>.</bold> Male (<named-content xmlns:xlink="http://www.w3.org/1999/xlink" content-type="dwc:institutional_code" xlink:type="simple">NIBR</named-content>), South Korea, Jeollanam-do, Yeosu-si, Dolsan-eup, Seodeok-ri (<named-content xmlns:xlink="http://www.w3.org/1999/xlink" content-type="dwc:verbatimCoordinates" xlink:type="simple"><named-content content-type="geo-json" specific-use="{&#34;type&#34;:&#34;Point&#34;,&#34;coordinates&#34;:[127.760978,34.641085]}" id="NCID0EOOAC" xlink:type="simple">34.641085°N, 127.760978°E</named-content></named-content>, elevation ca 93 m), 13 August 2019, ZG. Chen, Z. Zhao &amp; YY. Hu leg. <bold><italic>Paratypes</italic>.</bold> 1 male and 1 female (<named-content xmlns:xlink="http://www.w3.org/1999/xlink" content-type="dwc:institutional_code" xlink:type="simple">NIBR</named-content>), same data as holotype.</p></tp:treatment-sec><tp:treatment-sec sec-type="diagnosis" id="SECID0E3OAC"><title>Diagnosis.</title><p><italic><tp:taxon-name><tp:taxon-name-part taxon-name-part-type="genus" reg="Falcileptoneta">Falcileptoneta</tp:taxon-name-part> <tp:taxon-name-part taxon-name-part-type="species" reg="dolsan">dolsan</tp:taxon-name-part></tp:taxon-name></italic> sp. nov. is similar to <italic><tp:taxon-name><tp:taxon-name-part taxon-name-part-type="genus" reg="Falcileptoneta">F.</tp:taxon-name-part> <tp:taxon-name-part taxon-name-part-type="species" reg="digitalis">digitalis</tp:taxon-name-part></tp:taxon-name></italic> Seo, 2015 and <italic><tp:taxon-name><tp:taxon-name-part taxon-name-part-type="genus" reg="Falcileptoneta">F.</tp:taxon-name-part> <tp:taxon-name-part taxon-name-part-type="species" reg="geumsanensis">geumsanensis</tp:taxon-name-part></tp:taxon-name></italic> Seo, 2016 but can be distinguished by the presence of three palpal tibial distal apophyses, dorsal apophysis sickle-shaped, middle apophysis black, triangular and ventral apophysis narrow and leaf-like (Fig. <xref ref-type="fig" rid="F1">1D</xref>) (vs. dorsal apophysis long and spur-like, middle apophysis black and rugulose, and ventral apophysis finger-like in <italic><tp:taxon-name><tp:taxon-name-part taxon-name-part-type="genus" reg="Falcileptoneta">F.</tp:taxon-name-part> <tp:taxon-name-part taxon-name-part-type="species" reg="digitalis">digitalis</tp:taxon-name-part></tp:taxon-name></italic>; dorsal apophysis beak-like, middle apophysis leaf-like and ventral apophysis spur-like in <italic><tp:taxon-name><tp:taxon-name-part taxon-name-part-type="genus" reg="Falcileptoneta">F.</tp:taxon-name-part> <tp:taxon-name-part taxon-name-part-type="species" reg="geumsanensis">geumsanensis</tp:taxon-name-part></tp:taxon-name></italic>); and by the bulb with a spine-like prolateral sclerite (Fig. <xref ref-type="fig" rid="F1">1C</xref>) (vs. narrow, leaf-like prolateral sclerite in <italic><tp:taxon-name><tp:taxon-name-part taxon-name-part-type="genus" reg="Falcileptoneta">F.</tp:taxon-name-part> <tp:taxon-name-part taxon-name-part-type="species" reg="digitalis">digitalis</tp:taxon-name-part></tp:taxon-name></italic> and <italic><tp:taxon-name><tp:taxon-name-part taxon-name-part-type="genus" reg="Falcileptoneta">F.</tp:taxon-name-part> <tp:taxon-name-part taxon-name-part-type="species" reg="geumsanensis">geumsanensis</tp:taxon-name-part></tp:taxon-name></italic>).</p></tp:treatment-sec><tp:treatment-sec sec-type="description" id="SECID0EYBAE"><title>Description.</title><p><bold>Male</bold> (holotype). Total length 1.67. Prosoma 0.75 long, 0.62 wide. Opisthosoma 0.92 long, 0.66 wide. Clypeus 0.10 high. Leg measurements: I 4.39 (1.21, 0.24, 1.20, 1.03, 0.71); II 3.42 (0.90, 0.22, 0.89, 0.77, 0.64); III 2.84 (0.83, 0.22, 0.71, 0.70, 0.38); IV 4.05 (1.15, 0.24, 1.09, 0.93, 0.64). Habitus as in Fig. <xref ref-type="fig" rid="F1">1A</xref>. Prosoma brown. Eyes six (Fig. <xref ref-type="fig" rid="F1">1A</xref>). Median groove, cervical grooves and radial furrows distinct. Opisthosoma brown, ovoid. Palp (Fig. <xref ref-type="fig" rid="F1">1C, D</xref>): femur without strong spine; tibia with three distal apophyses and one spine retrolaterally, dorsal apophysis sickle-shaped, middle apophysis black, triangular, ventral apophysis narrow, leaf-like (Fig. <xref ref-type="fig" rid="F1">1D</xref>), and with one strong dorsal spur (Fig. <xref ref-type="fig" rid="F1">1C, D</xref>); tarsus with transverse depression (Fig. <xref ref-type="fig" rid="F1">1D</xref>). Bulb with embolus bearing sickle-like tip and three types of sclerites: prolateral sclerite spine-like; median sclerite shoehorn-like; retrolateral sclerite transparent and membranous (Fig. <xref ref-type="fig" rid="F1">1B–D</xref>).</p><p><bold>Female</bold> (paratype). Similar to male in color and general features, habitus as in Fig. <xref ref-type="fig" rid="F2">2A, B</xref>. Total length 2.09. Prosoma 0.74 long, 0.62 wide. Opisthosoma 1.35 long, 1.06 wide. Clypeus 0.12 high. Leg measurements: I 3.89 (1.05, 0.25, 1.03, 0.92, 0.64); II 3.24 (0.89, 0.24, 0.86, 0.67, 0.58); III 2.81 (0.79, 0.23, 0.69, 0.64, 0.46); IV 3.72 (1.03, 0.24, 1.01, 0.85, 0.59). Internal genitalia (Fig. <xref ref-type="fig" rid="F2">2C</xref>) with atrium rectangular, genital duct coiled apically, and spermathecae pear-shaped.</p><fig id="F2" position="float" orientation="portrait"><object-id xmlns:xlink="http://www.w3.org/1999/xlink" content-type="doi" xlink:type="simple">10.3897/zookeys.1010.59915.figure2</object-id><object-id xmlns:xlink="http://www.w3.org/1999/xlink" content-type="arpha" xlink:type="simple">1CB8B5E8-DC6F-5499-9671-EF153873DD43</object-id><label>Figure 2.</label><caption><p><italic><tp:taxon-name><tp:taxon-name-part taxon-name-part-type="genus" reg="Falcileptoneta">Falcileptoneta</tp:taxon-name-part> <tp:taxon-name-part taxon-name-part-type="species" reg="dolsan">dolsan</tp:taxon-name-part></tp:taxon-name></italic> sp. nov., female paratype <bold>A</bold> habitus, dorsal view <bold>B</bold> habitus, ventral view <bold>C</bold> internal genitalia, dorsal view. Abbreviations: <bold>At</bold> atrium <bold>SH</bold> spermathecae <bold>SS</bold> spermathecae stalk. Scale bars: equal for <bold>A, B</bold>.</p></caption><graphic xmlns:xlink="http://www.w3.org/1999/xlink" xlink:href="zookeys-1010-097-g002.jpg" position="float" orientation="portrait" xlink:type="simple" id="oo_496791.jpg"><uri content-type="original_file" xlink:type="simple">https://binary.pensoft.net/fig/496791</uri></graphic></fig></tp:treatment-sec><tp:treatment-sec sec-type="etymology" id="SECID0EOEAE"><title>Etymology.</title><p>The specific name refers to the type locality and is a noun in apposition.</p></tp:treatment-sec><tp:treatment-sec sec-type="habitat" id="SECID0ETEAE"><title>Habitat.</title><p>Litter layers in mixed forest.</p></tp:treatment-sec><tp:treatment-sec sec-type="distribution" id="SECID0EYEAE"><title>Distribution.</title><p>South Korea (Jeollanam-do; Fig. <xref ref-type="fig" rid="F12">12</xref>).</p></tp:treatment-sec><tp:treatment-sec><!--Section generated to contain objects referenced in tp:taxon-treatment.--><fig id="F1" position="float" orientation="portrait"><object-id xmlns:xlink="http://www.w3.org/1999/xlink" content-type="doi" xlink:type="simple">10.3897/zookeys.1010.59915.figure1</object-id><object-id xmlns:xlink="http://www.w3.org/1999/xlink" content-type="arpha" xlink:type="simple">F36ED0B5-00E6-5E6C-A69E-D8E90B9B9CA4</object-id><label>Figure 1.</label><caption><p><italic><tp:taxon-name><tp:taxon-name-part taxon-name-part-type="genus" reg="Falcileptoneta">Falcileptoneta</tp:taxon-name-part> <tp:taxon-name-part taxon-name-part-type="species" reg="dolsan">dolsan</tp:taxon-name-part></tp:taxon-name></italic> sp. nov., holotype male <bold>A</bold> habitus, dorsal view <bold>B</bold> palpal bulb, ventral view <bold>C</bold> palp, prolateral view <bold>D</bold> palp, retrolateral view. Abbreviations: <bold>E</bold> embolus <bold>MS</bold> median sclerite <bold>PS</bold> prolateral sclerite. Scale bars: equal for <bold>C, D</bold>.</p></caption><graphic xmlns:xlink="http://www.w3.org/1999/xlink" xlink:href="zookeys-1010-097-g001.jpg" position="float" orientation="portrait" xlink:type="simple" id="oo_496790.jpg"><uri content-type="original_file" xlink:type="simple">https://binary.pensoft.net/fig/496790</uri></graphic></fig><fig id="F12" position="float" orientation="portrait"><object-id xmlns:xlink="http://www.w3.org/1999/xlink" content-type="doi" xlink:type="simple">10.3897/zookeys.1010.59915.figure12</object-id><object-id xmlns:xlink="http://www.w3.org/1999/xlink" content-type="arpha" xlink:type="simple">C7E233B6-C48C-55A4-BE2A-1AC230687266</object-id><label>Figure 12.</label><caption><p>Known distribution records of new leptonetid species from Korea <bold>1</bold><italic><tp:taxon-name><tp:taxon-name-part taxon-name-part-type="genus" reg="Falcileptoneta">Falcileptoneta</tp:taxon-name-part> <tp:taxon-name-part taxon-name-part-type="species" reg="dolsan">dolsan</tp:taxon-name-part></tp:taxon-name></italic> sp. nov. <bold>2</bold><italic><tp:taxon-name><tp:taxon-name-part taxon-name-part-type="genus" reg="Falcileptoneta">Falcileptoneta</tp:taxon-name-part> <tp:taxon-name-part taxon-name-part-type="species" reg="naejangsan">naejangsan</tp:taxon-name-part></tp:taxon-name></italic> sp. nov. <bold>3</bold><italic><tp:taxon-name><tp:taxon-name-part taxon-name-part-type="genus" reg="Longileptoneta">Longileptoneta</tp:taxon-name-part> <tp:taxon-name-part taxon-name-part-type="species" reg="buyongsan">buyongsan</tp:taxon-name-part></tp:taxon-name></italic> sp. nov. <bold>4</bold><italic><tp:taxon-name><tp:taxon-name-part taxon-name-part-type="genus" reg="Longileptoneta">Longileptoneta</tp:taxon-name-part> <tp:taxon-name-part taxon-name-part-type="species" reg="byeonsanbando">byeonsanbando</tp:taxon-name-part></tp:taxon-name></italic> sp. nov. <bold>5</bold><italic><tp:taxon-name><tp:taxon-name-part taxon-name-part-type="genus" reg="Longileptoneta">Longileptoneta</tp:taxon-name-part> <tp:taxon-name-part taxon-name-part-type="species" reg="jirisan">jirisan</tp:taxon-name-part></tp:taxon-name></italic> sp. nov.</p></caption><graphic xmlns:xlink="http://www.w3.org/1999/xlink" xlink:href="zookeys-1010-097-g012.jpg" position="float" orientation="portrait" xlink:type="simple" id="oo_496801.jpg"><uri content-type="original_file" xlink:type="simple">https://binary.pensoft.net/fig/496801</uri></graphic></fig></tp:treatment-sec></tp:taxon-treatment>
