# Supplementary material for: Five new species of the genera Falcileptoneta and Longileptoneta (Araneae, Leptonetidae) from South Korea
Source: Zookeys. 2021 Jan 13;1010:97–116. doi: 10.3897/zookeys.1010.59915 (PMC7817650; doi:10.3897/zookeys.1010.59915)
Supplement: XML Treatment for Falcileptoneta naejangsan [file zookeys.1010.59915-treatment3.xml]

<!DOCTYPE tp:taxon-treatment
  PUBLIC "-//TaxonX//DTD Taxonomic Treatment Publishing DTD v0 20100105//EN" "tax-treatment-NSO.dtd">
<tp:taxon-treatment xmlns:tp="http://www.plazi.org/taxpub"><tp:treatment-meta><kwd-group><label>Taxon classification</label><kwd><named-content xmlns:xlink="http://www.w3.org/1999/xlink" content-type="kingdom">Animalia</named-content></kwd><kwd><named-content xmlns:xlink="http://www.w3.org/1999/xlink" content-type="order">Araneae</named-content></kwd><kwd><named-content xmlns:xlink="http://www.w3.org/1999/xlink" content-type="family">Leptonetidae</named-content></kwd></kwd-group><mixed-citation publication-type="journal"><person-group><name><surname>Lan</surname><given-names>Tianqi</given-names></name><name><surname>Zhao</surname><given-names>Zhe</given-names></name><name><surname>Kim</surname><given-names>Seung Tae</given-names></name><name><surname>Yoo</surname><given-names>Jung Sun</given-names></name><name><surname>Lee</surname><given-names>Sue Yeon</given-names></name><name><surname>Li</surname><given-names>Shuqiang</given-names></name></person-group><article-title>Five new species of the genera <italic><tp:taxon-name><tp:taxon-name-part taxon-name-part-type="genus" reg="Falcileptoneta">Falcileptoneta</tp:taxon-name-part></tp:taxon-name></italic> and <italic><tp:taxon-name><tp:taxon-name-part taxon-name-part-type="genus" reg="Longileptoneta">Longileptoneta</tp:taxon-name-part></tp:taxon-name></italic> (<tp:taxon-name><tp:taxon-name-part taxon-name-part-type="order">Araneae</tp:taxon-name-part></tp:taxon-name>, <tp:taxon-name><tp:taxon-name-part taxon-name-part-type="family">Leptonetidae</tp:taxon-name-part></tp:taxon-name>) from South Korea</article-title><source>Zookeys</source><day>13</day><month>1</month><year>2021</year><volume>1010</volume><fpage>97</fpage><lpage>116</lpage><pub-id pub-id-type="doi">10.3897/zookeys.1010.59915</pub-id></mixed-citation></tp:treatment-meta><tp:nomenclature><tp:taxon-name><object-id xmlns:xlink="http://www.w3.org/1999/xlink" content-type="arpha" xlink:type="simple">D04D496F-AFD8-5C55-8CAC-C18DCC74AB4C</object-id>
              <tp:taxon-name-part taxon-name-part-type="genus" reg="Falcileptoneta">Falcileptoneta</tp:taxon-name-part>
              <tp:taxon-name-part taxon-name-part-type="species" reg="naejangsan">naejangsan</tp:taxon-name-part>
              <object-id xmlns:xlink="http://www.w3.org/1999/xlink" content-type="zoobank" xlink:type="simple">http://zoobank.org/A6EE1759-E916-42CC-9A0C-50D0E169169F</object-id>
            </tp:taxon-name><tp:taxon-status xmlns:xlink="http://www.w3.org/1999/xlink" xlink:type="simple">sp. nov.</tp:taxon-status><xref ref-type="fig" rid="F3">Figures 3</xref><xref ref-type="fig" rid="F4">, 4</xref><xref ref-type="fig" rid="F12">, 12</xref></tp:nomenclature><tp:treatment-sec sec-type="type material" id="SECID0EWGAE"><title>Type material.</title><p><bold><italic>Holotype</italic>.</bold> Male (<named-content xmlns:xlink="http://www.w3.org/1999/xlink" content-type="dwc:institutional_code" xlink:type="simple">NIBR</named-content>), South Korea, Jeollabuk-do, Jeongeup-si, Naejang-dong, Mt. Naejangsan National Park (<named-content xmlns:xlink="http://www.w3.org/1999/xlink" content-type="dwc:verbatimCoordinates" xlink:type="simple"><named-content content-type="geo-json" specific-use="{&#34;type&#34;:&#34;Point&#34;,&#34;coordinates&#34;:[126.900469,35.491727]}" id="NCID0EJHAE" xlink:type="simple">35.491727°N, 126.900469°E</named-content></named-content>, elevation ca 237 m), 9 August 2019, ZG. Chen, Z. Zhao &amp; YY. Hu leg. <bold><italic>Paratype</italic>.</bold> 1 female (<named-content xmlns:xlink="http://www.w3.org/1999/xlink" content-type="dwc:institutional_code" xlink:type="simple">NIBR</named-content>), same data as holotype.</p></tp:treatment-sec><tp:treatment-sec sec-type="diagnosis" id="SECID0EXHAE"><title>Diagnosis.</title><p><italic><tp:taxon-name><tp:taxon-name-part taxon-name-part-type="genus" reg="Falcileptoneta">Falcileptoneta</tp:taxon-name-part> <tp:taxon-name-part taxon-name-part-type="species" reg="naejangsan">naejangsan</tp:taxon-name-part></tp:taxon-name></italic> sp. nov. is similar to <italic><tp:taxon-name><tp:taxon-name-part taxon-name-part-type="genus" reg="Falcileptoneta">F.</tp:taxon-name-part> <tp:taxon-name-part taxon-name-part-type="species" reg="naejangensis">naejangensis</tp:taxon-name-part></tp:taxon-name></italic> Seo, 2015 and <italic><tp:taxon-name><tp:taxon-name-part taxon-name-part-type="genus" reg="Falcileptoneta">F.</tp:taxon-name-part> <tp:taxon-name-part taxon-name-part-type="species" reg="sunchangensis">sunchangensis</tp:taxon-name-part></tp:taxon-name></italic> Seo, 2016 but can be distinguished by the shape of the two palpal tibial retrolaterodistal apophyses, with the dorsal apophysis beak-like and the ventral apophysis spine-like (Fig. <xref ref-type="fig" rid="F3">3D</xref>) (vs. dorsal one curved and ventral one triangular, and with one spine in <italic><tp:taxon-name><tp:taxon-name-part taxon-name-part-type="genus" reg="Falcileptoneta">F.</tp:taxon-name-part> <tp:taxon-name-part taxon-name-part-type="species" reg="naejangensis">naejangensis</tp:taxon-name-part></tp:taxon-name></italic>; dorsal apophysis thick and spur-like, and ventral apophysis spine-like in <italic><tp:taxon-name><tp:taxon-name-part taxon-name-part-type="genus" reg="Falcileptoneta">F.</tp:taxon-name-part> <tp:taxon-name-part taxon-name-part-type="species" reg="sunchangensis">sunchangensis</tp:taxon-name-part></tp:taxon-name></italic>); and by the male palpal bulb with a spine-like prolateral sclerite and narrow leaf-like median sclerite (Fig. <xref ref-type="fig" rid="F3">3B–D</xref>) (vs. needle-shaped prolateral sclerite and longish, shoehorn-like median sclerite in <italic><tp:taxon-name><tp:taxon-name-part taxon-name-part-type="genus" reg="Falcileptoneta">F.</tp:taxon-name-part> <tp:taxon-name-part taxon-name-part-type="species" reg="naejangensis">naejangensis</tp:taxon-name-part></tp:taxon-name></italic>; narrow, leaf-like prolateral sclerite and leaf-like median sclerite in <italic><tp:taxon-name><tp:taxon-name-part taxon-name-part-type="genus" reg="Falcileptoneta">F.</tp:taxon-name-part> <tp:taxon-name-part taxon-name-part-type="species" reg="sunchangensis">sunchangensis</tp:taxon-name-part></tp:taxon-name></italic>).</p><fig id="F3" position="float" orientation="portrait"><object-id xmlns:xlink="http://www.w3.org/1999/xlink" content-type="doi" xlink:type="simple">10.3897/zookeys.1010.59915.figure3</object-id><object-id xmlns:xlink="http://www.w3.org/1999/xlink" content-type="arpha" xlink:type="simple">2E74D49F-4EC7-5E31-91A0-4F22BA60E0BD</object-id><label>Figure 3.</label><caption><p><italic><tp:taxon-name><tp:taxon-name-part taxon-name-part-type="genus" reg="Falcileptoneta">Falcileptoneta</tp:taxon-name-part> <tp:taxon-name-part taxon-name-part-type="species" reg="naejangsan">naejangsan</tp:taxon-name-part></tp:taxon-name></italic> sp. nov., holotype male <bold>A</bold> habitus, dorsal view <bold>B</bold> palpal bulb, ventral view <bold>C</bold> palp, prolateral view <bold>D</bold> palp, retrolateral view. Abbreviations: <bold>E</bold> embolus <bold>MS</bold> median sclerite <bold>PS</bold> prolateral sclerite. Scale bars: equal for <bold>C, D</bold>.</p></caption><graphic xmlns:xlink="http://www.w3.org/1999/xlink" xlink:href="zookeys-1010-097-g003.jpg" position="float" orientation="portrait" xlink:type="simple" id="oo_496792.jpg"><uri content-type="original_file" xlink:type="simple">https://binary.pensoft.net/fig/496792</uri></graphic></fig></tp:treatment-sec><tp:treatment-sec sec-type="description" id="SECID0E1LAE"><title>Description.</title><p><bold>Male</bold> (holotype). Total length 1.68. Prosoma 0.69 long, 0.58 wide. Opisthosoma 0.99 long, 0.58 wide. Clypeus 0.10 high. Leg measurements: I 4.43 (1.15, 0.32, 1.22, 1.03, 0.71); II 3.41 (0.90, 0.26, 0.90, 0.77, 0.58); III 2.76 (0.83, 0.26, 0.65, 0.64, 0.38); IV 3.97 (1.15, 0.26, 1.15, 0.83, 0.58). Habitus as in Fig. <xref ref-type="fig" rid="F3">3A</xref>. Prosoma dark brown. Eyes six (Fig. <xref ref-type="fig" rid="F3">3A</xref>). Median groove, cervical grooves and radial furrows distinct. Opisthosoma dark brown, ovoid. Palp (Fig. <xref ref-type="fig" rid="F3">3C, D</xref>): femur lacking strong spine; tibia with two retrolaterodistal apophyses, dorsal apophysis beak-like and ventral apophysis spine-like (Fig. <xref ref-type="fig" rid="F3">3D</xref>); tarsus with transverse depression (Fig. <xref ref-type="fig" rid="F3">3D</xref>). Bulb with embolus bearing sickle-like tip and three types of sclerites: prolateral sclerite spine-like; median sclerite narrow, leaf-like; retrolateral sclerite transparent and membranous (Fig. <xref ref-type="fig" rid="F3">3B–D</xref>).</p><p><bold>Female</bold> (paratype). Similar to male in color and general features, habitus as in Fig. <xref ref-type="fig" rid="F4">4A, B</xref>. Total length 1.80. Prosoma 0.68 long, 0.61 wide. Opisthosoma 1.12 long, 0.63 wide. Clypeus 0.11 high. Leg measurements: I 4.16 (1.15, 0.38, 1.15, 0.90, 0.58); II 3.15 (0.90, 0.26, 0.83, 0.71, 0.45); III 2.68 (0.77, 0.19, 0.64, 0.63, 0.45); IV 3.78 (1.15, 0.26, 1.09, 0.77, 0.51). Internal genitalia (Fig. <xref ref-type="fig" rid="F4">4C</xref>) with atrium rectangular, genital duct coiled apically, and spermathecae round.</p><fig id="F4" position="float" orientation="portrait"><object-id xmlns:xlink="http://www.w3.org/1999/xlink" content-type="doi" xlink:type="simple">10.3897/zookeys.1010.59915.figure4</object-id><object-id xmlns:xlink="http://www.w3.org/1999/xlink" content-type="arpha" xlink:type="simple">64D8C1DF-98E8-5531-8925-B7AB4BA33B4C</object-id><label>Figure 4.</label><caption><p><italic><tp:taxon-name><tp:taxon-name-part taxon-name-part-type="genus" reg="Falcileptoneta">Falcileptoneta</tp:taxon-name-part> <tp:taxon-name-part taxon-name-part-type="species" reg="naejangsan">naejangsan</tp:taxon-name-part></tp:taxon-name></italic> sp. nov., female paratype <bold>A</bold> habitus, dorsal view <bold>B</bold> habitus, ventral view <bold>C</bold> internal genitalia, dorsal view. Abbreviations: <bold>At</bold> atrium <bold>SH</bold> spermathecae <bold>SS</bold> spermathecae stalk. Scale bars: equal for <bold>A, B</bold>.</p></caption><graphic xmlns:xlink="http://www.w3.org/1999/xlink" xlink:href="zookeys-1010-097-g004.jpg" position="float" orientation="portrait" xlink:type="simple" id="oo_496793.jpg"><uri content-type="original_file" xlink:type="simple">https://binary.pensoft.net/fig/496793</uri></graphic></fig></tp:treatment-sec><tp:treatment-sec sec-type="etymology" id="SECID0EMOAE"><title>Etymology.</title><p>The specific name refers to the type locality and is a noun in apposition.</p></tp:treatment-sec><tp:treatment-sec sec-type="habitat" id="SECID0EROAE"><title>Habitat.</title><p>Litter layers in mixed forest.</p></tp:treatment-sec><tp:treatment-sec sec-type="distribution" id="SECID0EWOAE"><title>Distribution.</title><p>South Korea (Jeollabuk-do; Fig. <xref ref-type="fig" rid="F12">12</xref>).</p></tp:treatment-sec><tp:treatment-sec><!--Section generated to contain objects referenced in tp:taxon-treatment.--><fig id="F12" position="float" orientation="portrait"><object-id xmlns:xlink="http://www.w3.org/1999/xlink" content-type="doi" xlink:type="simple">10.3897/zookeys.1010.59915.figure12</object-id><object-id xmlns:xlink="http://www.w3.org/1999/xlink" content-type="arpha" xlink:type="simple">C7E233B6-C48C-55A4-BE2A-1AC230687266</object-id><label>Figure 12.</label><caption><p>Known distribution records of new leptonetid species from Korea <bold>1</bold><italic><tp:taxon-name><tp:taxon-name-part taxon-name-part-type="genus" reg="Falcileptoneta">Falcileptoneta</tp:taxon-name-part> <tp:taxon-name-part taxon-name-part-type="species" reg="dolsan">dolsan</tp:taxon-name-part></tp:taxon-name></italic> sp. nov. <bold>2</bold><italic><tp:taxon-name><tp:taxon-name-part taxon-name-part-type="genus" reg="Falcileptoneta">Falcileptoneta</tp:taxon-name-part> <tp:taxon-name-part taxon-name-part-type="species" reg="naejangsan">naejangsan</tp:taxon-name-part></tp:taxon-name></italic> sp. nov. <bold>3</bold><italic><tp:taxon-name><tp:taxon-name-part taxon-name-part-type="genus" reg="Longileptoneta">Longileptoneta</tp:taxon-name-part> <tp:taxon-name-part taxon-name-part-type="species" reg="buyongsan">buyongsan</tp:taxon-name-part></tp:taxon-name></italic> sp. nov. <bold>4</bold><italic><tp:taxon-name><tp:taxon-name-part taxon-name-part-type="genus" reg="Longileptoneta">Longileptoneta</tp:taxon-name-part> <tp:taxon-name-part taxon-name-part-type="species" reg="byeonsanbando">byeonsanbando</tp:taxon-name-part></tp:taxon-name></italic> sp. nov. <bold>5</bold><italic><tp:taxon-name><tp:taxon-name-part taxon-name-part-type="genus" reg="Longileptoneta">Longileptoneta</tp:taxon-name-part> <tp:taxon-name-part taxon-name-part-type="species" reg="jirisan">jirisan</tp:taxon-name-part></tp:taxon-name></italic> sp. nov.</p></caption><graphic xmlns:xlink="http://www.w3.org/1999/xlink" xlink:href="zookeys-1010-097-g012.jpg" position="float" orientation="portrait" xlink:type="simple" id="oo_496801.jpg"><uri content-type="original_file" xlink:type="simple">https://binary.pensoft.net/fig/496801</uri></graphic></fig></tp:treatment-sec></tp:taxon-treatment>
