# Supplementary material for: Five new species of the genera Falcileptoneta and Longileptoneta (Araneae, Leptonetidae) from South Korea
Source: Zookeys. 2021 Jan 13;1010:97–116. doi: 10.3897/zookeys.1010.59915 (PMC7817650; doi:10.3897/zookeys.1010.59915)
Supplement: XML Treatment for Longileptoneta [file zookeys.1010.59915-treatment4.xml]

<!DOCTYPE tp:taxon-treatment
  PUBLIC "-//TaxonX//DTD Taxonomic Treatment Publishing DTD v0 20100105//EN" "tax-treatment-NSO.dtd">
<tp:taxon-treatment xmlns:tp="http://www.plazi.org/taxpub"><tp:treatment-meta><kwd-group><label>Taxon classification</label><kwd><named-content xmlns:xlink="http://www.w3.org/1999/xlink" content-type="kingdom">Animalia</named-content></kwd><kwd><named-content xmlns:xlink="http://www.w3.org/1999/xlink" content-type="order">Araneae</named-content></kwd><kwd><named-content xmlns:xlink="http://www.w3.org/1999/xlink" content-type="family">Leptonetidae</named-content></kwd></kwd-group><mixed-citation publication-type="journal"><person-group><name><surname>Lan</surname><given-names>Tianqi</given-names></name><name><surname>Zhao</surname><given-names>Zhe</given-names></name><name><surname>Kim</surname><given-names>Seung Tae</given-names></name><name><surname>Yoo</surname><given-names>Jung Sun</given-names></name><name><surname>Lee</surname><given-names>Sue Yeon</given-names></name><name><surname>Li</surname><given-names>Shuqiang</given-names></name></person-group><article-title>Five new species of the genera <italic><tp:taxon-name><tp:taxon-name-part taxon-name-part-type="genus" reg="Falcileptoneta">Falcileptoneta</tp:taxon-name-part></tp:taxon-name></italic> and <italic><tp:taxon-name><tp:taxon-name-part taxon-name-part-type="genus" reg="Longileptoneta">Longileptoneta</tp:taxon-name-part></tp:taxon-name></italic> (<tp:taxon-name><tp:taxon-name-part taxon-name-part-type="order">Araneae</tp:taxon-name-part></tp:taxon-name>, <tp:taxon-name><tp:taxon-name-part taxon-name-part-type="family">Leptonetidae</tp:taxon-name-part></tp:taxon-name>) from South Korea</article-title><source>Zookeys</source><day>13</day><month>1</month><year>2021</year><volume>1010</volume><fpage>97</fpage><lpage>116</lpage><pub-id pub-id-type="doi">10.3897/zookeys.1010.59915</pub-id></mixed-citation></tp:treatment-meta><tp:nomenclature><label>Genus</label><tp:taxon-name><object-id xmlns:xlink="http://www.w3.org/1999/xlink" content-type="arpha" xlink:type="simple">2DE5C169-04A3-573B-9FAA-23E952982C7A</object-id>
              <tp:taxon-name-part taxon-name-part-type="genus" reg="Longileptoneta">Longileptoneta</tp:taxon-name-part>
            </tp:taxon-name><tp:taxon-authority>Seo, 2015</tp:taxon-authority><tp:nomenclature-citation-list><tp:nomenclature-citation><tp:taxon-name>
                  <tp:taxon-name-part taxon-name-part-type="genus" reg="Longileptoneta">Longileptoneta</tp:taxon-name-part>
                </tp:taxon-name><comment>Seo, 2015a: 306</comment></tp:nomenclature-citation></tp:nomenclature-citation-list></tp:nomenclature><tp:treatment-sec sec-type="type species" id="SECID0EKQAE"><title>Type species.</title><p><italic><tp:taxon-name><tp:taxon-name-part taxon-name-part-type="genus" reg="Longileptoneta">Longileptoneta</tp:taxon-name-part> <tp:taxon-name-part taxon-name-part-type="species" reg="songniensis">songniensis</tp:taxon-name-part></tp:taxon-name></italic> Seo, 2015 from South Korea.</p></tp:treatment-sec><tp:treatment-sec sec-type="diagnosis" id="SECID0E2QAE"><title>Diagnosis.</title><p>The genus <italic><tp:taxon-name><tp:taxon-name-part taxon-name-part-type="genus" reg="Longileptoneta">Longileptoneta</tp:taxon-name-part></tp:taxon-name></italic> is similar to <italic><tp:taxon-name><tp:taxon-name-part taxon-name-part-type="genus" reg="Falcileptoneta">Falcileptoneta</tp:taxon-name-part></tp:taxon-name></italic> and <italic><tp:taxon-name><tp:taxon-name-part taxon-name-part-type="genus" reg="Leptoneta">Leptoneta</tp:taxon-name-part></tp:taxon-name></italic> in having few sclerites on the bulb and absenting cribellum but can be distinguished by the following combination of male palpal characters: femur with many strong spines (Figs <xref ref-type="fig" rid="F5">5C, D</xref>, <xref ref-type="fig" rid="F8">8A, B</xref>, <xref ref-type="fig" rid="F10">10C, D</xref>); tibia without apophyses or with simple apophyses (Figs <xref ref-type="fig" rid="F5">5D</xref>, <xref ref-type="fig" rid="F7">7D</xref>, <xref ref-type="fig" rid="F8">8B</xref>, <xref ref-type="fig" rid="F10">10D</xref>); tarsus usually with the prolateral curvature bearing prolaterodistal spurs (Figs <xref ref-type="fig" rid="F5">5C, D</xref>, <xref ref-type="fig" rid="F8">8A, B</xref>, <xref ref-type="fig" rid="F10">10C, D</xref>); bulb usually with leaf-like embolus, narrow and nearly ribbon-like prolateromesal sclerites, serrated tip, transparent and tongue-like retrolateral sclerite (Figs <xref ref-type="fig" rid="F5">5B–D</xref>, <xref ref-type="fig" rid="F7">7B–D</xref>, <xref ref-type="fig" rid="F10">10B–D</xref>).</p><fig id="F5" position="float" orientation="portrait"><object-id xmlns:xlink="http://www.w3.org/1999/xlink" content-type="doi" xlink:type="simple">10.3897/zookeys.1010.59915.figure5</object-id><object-id xmlns:xlink="http://www.w3.org/1999/xlink" content-type="arpha" xlink:type="simple">FD2F3DFA-7DB4-5527-B7FA-7DBAB0ADD18C</object-id><label>Figure 5.</label><caption><p><italic><tp:taxon-name><tp:taxon-name-part taxon-name-part-type="genus" reg="Longileptoneta">Longileptoneta</tp:taxon-name-part> <tp:taxon-name-part taxon-name-part-type="species" reg="buyongsan">buyongsan</tp:taxon-name-part></tp:taxon-name></italic> sp. nov., holotype male <bold>A</bold> habitus, dorsal view <bold>B</bold> palpal bulb, ventral view <bold>C</bold> palp, prolateral view <bold>D</bold> palp, retrolateral view. Abbreviations: <bold>E</bold> embolus <bold>MS</bold> median sclerite <bold>PS</bold> prolateral sclerite <bold>RS</bold> retrolateral sclerite. Scale bars: equal for <bold>C, D</bold>.</p></caption><graphic xmlns:xlink="http://www.w3.org/1999/xlink" xlink:href="zookeys-1010-097-g005.jpg" position="float" orientation="portrait" xlink:type="simple" id="oo_496794.jpg"><uri content-type="original_file" xlink:type="simple">https://binary.pensoft.net/fig/496794</uri></graphic></fig></tp:treatment-sec><tp:treatment-sec><!--Section generated to contain objects referenced in tp:taxon-treatment.--><fig id="F8" position="float" orientation="portrait"><object-id xmlns:xlink="http://www.w3.org/1999/xlink" content-type="doi" xlink:type="simple">10.3897/zookeys.1010.59915.figure8</object-id><object-id xmlns:xlink="http://www.w3.org/1999/xlink" content-type="arpha" xlink:type="simple">C3D28E02-393D-5762-85FB-6C7461EA4972</object-id><label>Figure 8.</label><caption><p><italic><tp:taxon-name><tp:taxon-name-part taxon-name-part-type="genus" reg="Longileptoneta">Longileptoneta</tp:taxon-name-part> <tp:taxon-name-part taxon-name-part-type="species" reg="byeonsanbando">byeonsanbando</tp:taxon-name-part></tp:taxon-name></italic> sp. nov., holotype male <bold>A</bold> palp, prolateral view <bold>B</bold> palp, retrolateral view. Scale bars: equal for <bold>A, B</bold>.</p></caption><graphic xmlns:xlink="http://www.w3.org/1999/xlink" xlink:href="zookeys-1010-097-g008.jpg" position="float" orientation="portrait" xlink:type="simple" id="oo_496797.jpg"><uri content-type="original_file" xlink:type="simple">https://binary.pensoft.net/fig/496797</uri></graphic></fig><fig id="F10" position="float" orientation="portrait"><object-id xmlns:xlink="http://www.w3.org/1999/xlink" content-type="doi" xlink:type="simple">10.3897/zookeys.1010.59915.figure10</object-id><object-id xmlns:xlink="http://www.w3.org/1999/xlink" content-type="arpha" xlink:type="simple">CA13DA46-9BEA-5F0B-BEB0-87A9E97FBCFC</object-id><label>Figure 10.</label><caption><p><italic><tp:taxon-name><tp:taxon-name-part taxon-name-part-type="genus" reg="Longileptoneta">Longileptoneta</tp:taxon-name-part> <tp:taxon-name-part taxon-name-part-type="species" reg="jirisan">jirisan</tp:taxon-name-part></tp:taxon-name></italic> sp. nov., holotype male <bold>A</bold> habitus, dorsal view <bold>B</bold> palpal bulb, ventral view <bold>C</bold> palp, prolateral view <bold>D</bold> palp, retrolateral view. Abbreviations: <bold>E</bold> embolus <bold>MS</bold> median sclerite <bold>PS</bold> prolateral sclerite. Scale bars: equal for <bold>C, D</bold>.</p></caption><graphic xmlns:xlink="http://www.w3.org/1999/xlink" xlink:href="zookeys-1010-097-g010.jpg" position="float" orientation="portrait" xlink:type="simple" id="oo_496799.jpg"><uri content-type="original_file" xlink:type="simple">https://binary.pensoft.net/fig/496799</uri></graphic></fig><fig id="F7" position="float" orientation="portrait"><object-id xmlns:xlink="http://www.w3.org/1999/xlink" content-type="doi" xlink:type="simple">10.3897/zookeys.1010.59915.figure7</object-id><object-id xmlns:xlink="http://www.w3.org/1999/xlink" content-type="arpha" xlink:type="simple">3D8FF81D-1919-546A-B08E-0023F7830853</object-id><label>Figure 7.</label><caption><p><italic><tp:taxon-name><tp:taxon-name-part taxon-name-part-type="genus" reg="Longileptoneta">Longileptoneta</tp:taxon-name-part> <tp:taxon-name-part taxon-name-part-type="species" reg="byeonsanbando">byeonsanbando</tp:taxon-name-part></tp:taxon-name></italic> sp. nov., holotype male <bold>A</bold> habitus, dorsal view <bold>B</bold> palpal bulb, ventral view <bold>C</bold> palpal bulb, prolateral view <bold>D</bold> palpal bulb, retrolateral view. Abbreviations: <bold>E</bold> embolus <bold>MS</bold> median sclerite <bold>PS</bold> prolateral sclerite. Scale bars: equal for <bold>C, D</bold>.</p></caption><graphic xmlns:xlink="http://www.w3.org/1999/xlink" xlink:href="zookeys-1010-097-g007.jpg" position="float" orientation="portrait" xlink:type="simple" id="oo_496796.jpg"><uri content-type="original_file" xlink:type="simple">https://binary.pensoft.net/fig/496796</uri></graphic></fig></tp:treatment-sec></tp:taxon-treatment>
