# Supplementary material for: Five new species of the genera Falcileptoneta and Longileptoneta (Araneae, Leptonetidae) from South Korea
Source: Zookeys. 2021 Jan 13;1010:97–116. doi: 10.3897/zookeys.1010.59915 (PMC7817650; doi:10.3897/zookeys.1010.59915)
Supplement: XML Treatment for Longileptoneta buyongsan [file zookeys.1010.59915-treatment5.xml]

<!DOCTYPE tp:taxon-treatment
  PUBLIC "-//TaxonX//DTD Taxonomic Treatment Publishing DTD v0 20100105//EN" "tax-treatment-NSO.dtd">
<tp:taxon-treatment xmlns:tp="http://www.plazi.org/taxpub"><tp:treatment-meta><kwd-group><label>Taxon classification</label><kwd><named-content xmlns:xlink="http://www.w3.org/1999/xlink" content-type="kingdom">Animalia</named-content></kwd><kwd><named-content xmlns:xlink="http://www.w3.org/1999/xlink" content-type="order">Araneae</named-content></kwd><kwd><named-content xmlns:xlink="http://www.w3.org/1999/xlink" content-type="family">Leptonetidae</named-content></kwd></kwd-group><mixed-citation publication-type="journal"><person-group><name><surname>Lan</surname><given-names>Tianqi</given-names></name><name><surname>Zhao</surname><given-names>Zhe</given-names></name><name><surname>Kim</surname><given-names>Seung Tae</given-names></name><name><surname>Yoo</surname><given-names>Jung Sun</given-names></name><name><surname>Lee</surname><given-names>Sue Yeon</given-names></name><name><surname>Li</surname><given-names>Shuqiang</given-names></name></person-group><article-title>Five new species of the genera <italic><tp:taxon-name><tp:taxon-name-part taxon-name-part-type="genus" reg="Falcileptoneta">Falcileptoneta</tp:taxon-name-part></tp:taxon-name></italic> and <italic><tp:taxon-name><tp:taxon-name-part taxon-name-part-type="genus" reg="Longileptoneta">Longileptoneta</tp:taxon-name-part></tp:taxon-name></italic> (<tp:taxon-name><tp:taxon-name-part taxon-name-part-type="order">Araneae</tp:taxon-name-part></tp:taxon-name>, <tp:taxon-name><tp:taxon-name-part taxon-name-part-type="family">Leptonetidae</tp:taxon-name-part></tp:taxon-name>) from South Korea</article-title><source>Zookeys</source><day>13</day><month>1</month><year>2021</year><volume>1010</volume><fpage>97</fpage><lpage>116</lpage><pub-id pub-id-type="doi">10.3897/zookeys.1010.59915</pub-id></mixed-citation></tp:treatment-meta><tp:nomenclature><tp:taxon-name><object-id xmlns:xlink="http://www.w3.org/1999/xlink" content-type="arpha" xlink:type="simple">0ECA55E5-44DB-5CA8-A0B5-DC663AF9231B</object-id>
              <tp:taxon-name-part taxon-name-part-type="genus" reg="Longileptoneta">Longileptoneta</tp:taxon-name-part>
              <tp:taxon-name-part taxon-name-part-type="species" reg="buyongsan">buyongsan</tp:taxon-name-part>
              <object-id xmlns:xlink="http://www.w3.org/1999/xlink" content-type="zoobank" xlink:type="simple">http://zoobank.org/B2B9B136-76D5-49DA-B56E-11127DF24DA5</object-id>
            </tp:taxon-name><tp:taxon-status xmlns:xlink="http://www.w3.org/1999/xlink" xlink:type="simple">sp. nov.</tp:taxon-status><xref ref-type="fig" rid="F5">Figures 5</xref><xref ref-type="fig" rid="F6">, 6</xref><xref ref-type="fig" rid="F12">, 12</xref></tp:nomenclature><tp:treatment-sec sec-type="type material" id="SECID0EIWAE"><title>Type material.</title><p><bold><italic>Holotype</italic>.</bold> Male (<named-content xmlns:xlink="http://www.w3.org/1999/xlink" content-type="dwc:institutional_code" xlink:type="simple">NIBR</named-content>), South Korea, Chungcheongbuk-do, Eumseong-gun, Eumseong-eup, Sajeong-ri, Mt. Buyongsan (<named-content xmlns:xlink="http://www.w3.org/1999/xlink" content-type="dwc:verbatimCoordinates" xlink:type="simple"><named-content content-type="geo-json" specific-use="{&#34;type&#34;:&#34;Point&#34;,&#34;coordinates&#34;:[127.619596,36.970236]}" id="NCID0E2WAE" xlink:type="simple">36.970236°N, 127.619596°E</named-content></named-content>, elevation ca 167 m), 6 August 2019, ZG. Chen, Z. Zhao &amp; YY. Hu leg. <bold><italic>Paratypes</italic>.</bold> 1 male and 1 female (<named-content xmlns:xlink="http://www.w3.org/1999/xlink" content-type="dwc:institutional_code" xlink:type="simple">NIBR</named-content>), same data as holotype.</p></tp:treatment-sec><tp:treatment-sec sec-type="diagnosis" id="SECID0EJXAE"><title>Diagnosis.</title><p><italic><tp:taxon-name><tp:taxon-name-part taxon-name-part-type="genus" reg="Longileptoneta">Longileptoneta</tp:taxon-name-part> <tp:taxon-name-part taxon-name-part-type="species" reg="buyongsan">buyongsan</tp:taxon-name-part></tp:taxon-name></italic> sp. nov. is similar to <italic><tp:taxon-name><tp:taxon-name-part taxon-name-part-type="genus" reg="Longileptoneta">L.</tp:taxon-name-part> <tp:taxon-name-part taxon-name-part-type="species" reg="gayaensis">gayaensis</tp:taxon-name-part></tp:taxon-name></italic> Seo, 2016 and <italic><tp:taxon-name><tp:taxon-name-part taxon-name-part-type="genus" reg="Longileptoneta">L.</tp:taxon-name-part> <tp:taxon-name-part taxon-name-part-type="species" reg="songniensis">songniensis</tp:taxon-name-part></tp:taxon-name></italic> Seo, 2015 but can be distinguished by the palpal tibia with one small retrolaterodistal apophysis (Fig. <xref ref-type="fig" rid="F5">5D</xref>) (vs. tibia without apophysis in <italic><tp:taxon-name><tp:taxon-name-part taxon-name-part-type="genus" reg="Longileptoneta">L.</tp:taxon-name-part> <tp:taxon-name-part taxon-name-part-type="species" reg="gayaensis">gayaensis</tp:taxon-name-part></tp:taxon-name></italic> and <italic><tp:taxon-name><tp:taxon-name-part taxon-name-part-type="genus" reg="Longileptoneta">L.</tp:taxon-name-part> <tp:taxon-name-part taxon-name-part-type="species" reg="songniensis">songniensis</tp:taxon-name-part></tp:taxon-name></italic>); by the palpal tarsus without spur at tip (Fig. <xref ref-type="fig" rid="F5">5C, D</xref>) (vs. tarsus with one spur at tip in <italic><tp:taxon-name><tp:taxon-name-part taxon-name-part-type="genus" reg="Longileptoneta">L.</tp:taxon-name-part> <tp:taxon-name-part taxon-name-part-type="species" reg="gayaensis">gayaensis</tp:taxon-name-part></tp:taxon-name></italic>; tarsus with one spur at tip and one prolateroproximal spur, branched retrolaterally in <italic><tp:taxon-name><tp:taxon-name-part taxon-name-part-type="genus" reg="Longileptoneta">L.</tp:taxon-name-part> <tp:taxon-name-part taxon-name-part-type="species" reg="songniensis">songniensis</tp:taxon-name-part></tp:taxon-name></italic>); also distinguished from <italic><tp:taxon-name><tp:taxon-name-part taxon-name-part-type="genus" reg="Longileptoneta">L.</tp:taxon-name-part> <tp:taxon-name-part taxon-name-part-type="species" reg="songniensis">songniensis</tp:taxon-name-part></tp:taxon-name></italic> by the palpal bulb with needle-shaped prolateral sclerite and shoehorn-like median sclerite (Fig. <xref ref-type="fig" rid="F5">5B–D</xref>) (vs. without prolateral sclerite and finger-like median sclerite in <italic><tp:taxon-name><tp:taxon-name-part taxon-name-part-type="genus" reg="Longileptoneta">L.</tp:taxon-name-part> <tp:taxon-name-part taxon-name-part-type="species" reg="songniensis">songniensis</tp:taxon-name-part></tp:taxon-name></italic>).</p></tp:treatment-sec><tp:treatment-sec sec-type="description" id="SECID0E51AE"><title>Description.</title><p><bold>Male</bold> (holotype). Total length 1.86. Prosoma 0.82 long, 0.76 wide. Opisthosoma 1.04 long, 0.74 wide. Clypeus 0.11 high. Leg measurements: I 5.56 (1.60, 0.30, 1.67, 1.28, 0.71); II 4.50 (1.28, 0.26, 1.29, 1.03, 0.64); III 3.56 (1.03, 0.19, 0.89, 0.83, 0.62); IV 4.96 (1.41, 0.24, 1.47, 1.15, 0.69). Habitus as in Fig. <xref ref-type="fig" rid="F5">5A</xref>. Prosoma brownish. Eyes six (Fig. <xref ref-type="fig" rid="F5">5A</xref>). Median groove, cervical grooves and radial furrows distinct. Opisthosoma yellowish, ovoid. Palp (Fig. <xref ref-type="fig" rid="F5">5C, D</xref>): femur with many strong spines (Fig. <xref ref-type="fig" rid="F5">5C, D</xref>); tibia with one small retrolaterodistal apophysis (Fig. <xref ref-type="fig" rid="F5">5D</xref>); tarsus with many spines and prolateral curvature (Fig. <xref ref-type="fig" rid="F5">5C, D</xref>). Bulb with leaf-like embolus and three types of sclerites: prolateral sclerite needle-shaped; median sclerite shoehorn-like; retrolateral sclerite transparent and triangular (Fig. <xref ref-type="fig" rid="F5">5B–D</xref>).</p><p><bold>Female</bold> (one of the paratypes). Similar to male in color and general features, habitus as in Fig. <xref ref-type="fig" rid="F6">6A, B</xref>. Total length 1.77. Prosoma 0.71 long, 0.61 wide. Opisthosoma 1.06 long, 0.70 wide. Clypeus 0.10 high. Leg measurements: I 3.95 (1.09, 0.25, 1.14, 0.89, 0.58); II 3.13 (0.88, 0.20, 0.87, 0.63, 0.55); III – (0.71, -, -, -, -); IV 3.79 (1.08, 0.24, 1.07, 0.83, 0.57). Internal genitalia (Fig. <xref ref-type="fig" rid="F6">6C</xref>) with atrium rectangular, spermatheca and genital duct tube-shaped, loosely coiled.</p><fig id="F6" position="float" orientation="portrait"><object-id xmlns:xlink="http://www.w3.org/1999/xlink" content-type="doi" xlink:type="simple">10.3897/zookeys.1010.59915.figure6</object-id><object-id xmlns:xlink="http://www.w3.org/1999/xlink" content-type="arpha" xlink:type="simple">31E6F3A8-4B2C-541D-BDE0-2459304A4390</object-id><label>Figure 6.</label><caption><p><italic><tp:taxon-name><tp:taxon-name-part taxon-name-part-type="genus" reg="Longileptoneta">Longileptoneta</tp:taxon-name-part> <tp:taxon-name-part taxon-name-part-type="species" reg="buyongsan">buyongsan</tp:taxon-name-part></tp:taxon-name></italic> sp. nov., female paratype <bold>A</bold> habitus, dorsal view <bold>B</bold> habitus, ventral view <bold>C</bold> internal genitalia, dorsal view. Abbreviations: <bold>At</bold> atrium <bold>SH</bold> spermathecae <bold>SS</bold> spermathecae stalk. Scale bar: equal for <bold>A, B</bold>.</p></caption><graphic xmlns:xlink="http://www.w3.org/1999/xlink" xlink:href="zookeys-1010-097-g006.jpg" position="float" orientation="portrait" xlink:type="simple" id="oo_496795.jpg"><uri content-type="original_file" xlink:type="simple">https://binary.pensoft.net/fig/496795</uri></graphic></fig></tp:treatment-sec><tp:treatment-sec sec-type="etymology" id="SECID0EU4AE"><title>Etymology.</title><p>The specific name refers to the type locality and is a noun in apposition.</p></tp:treatment-sec><tp:treatment-sec sec-type="habitat" id="SECID0EZ4AE"><title>Habitat.</title><p>Litter layers in mixed forest.</p></tp:treatment-sec><tp:treatment-sec sec-type="distribution" id="SECID0E54AE"><title>Distribution.</title><p>South Korea (Chungcheongbuk-do; Fig. <xref ref-type="fig" rid="F12">12</xref>).</p></tp:treatment-sec><tp:treatment-sec><!--Section generated to contain objects referenced in tp:taxon-treatment.--><fig id="F5" position="float" orientation="portrait"><object-id xmlns:xlink="http://www.w3.org/1999/xlink" content-type="doi" xlink:type="simple">10.3897/zookeys.1010.59915.figure5</object-id><object-id xmlns:xlink="http://www.w3.org/1999/xlink" content-type="arpha" xlink:type="simple">FD2F3DFA-7DB4-5527-B7FA-7DBAB0ADD18C</object-id><label>Figure 5.</label><caption><p><italic><tp:taxon-name><tp:taxon-name-part taxon-name-part-type="genus" reg="Longileptoneta">Longileptoneta</tp:taxon-name-part> <tp:taxon-name-part taxon-name-part-type="species" reg="buyongsan">buyongsan</tp:taxon-name-part></tp:taxon-name></italic> sp. nov., holotype male <bold>A</bold> habitus, dorsal view <bold>B</bold> palpal bulb, ventral view <bold>C</bold> palp, prolateral view <bold>D</bold> palp, retrolateral view. Abbreviations: <bold>E</bold> embolus <bold>MS</bold> median sclerite <bold>PS</bold> prolateral sclerite <bold>RS</bold> retrolateral sclerite. Scale bars: equal for <bold>C, D</bold>.</p></caption><graphic xmlns:xlink="http://www.w3.org/1999/xlink" xlink:href="zookeys-1010-097-g005.jpg" position="float" orientation="portrait" xlink:type="simple" id="oo_496794.jpg"><uri content-type="original_file" xlink:type="simple">https://binary.pensoft.net/fig/496794</uri></graphic></fig><fig id="F12" position="float" orientation="portrait"><object-id xmlns:xlink="http://www.w3.org/1999/xlink" content-type="doi" xlink:type="simple">10.3897/zookeys.1010.59915.figure12</object-id><object-id xmlns:xlink="http://www.w3.org/1999/xlink" content-type="arpha" xlink:type="simple">C7E233B6-C48C-55A4-BE2A-1AC230687266</object-id><label>Figure 12.</label><caption><p>Known distribution records of new leptonetid species from Korea <bold>1</bold><italic><tp:taxon-name><tp:taxon-name-part taxon-name-part-type="genus" reg="Falcileptoneta">Falcileptoneta</tp:taxon-name-part> <tp:taxon-name-part taxon-name-part-type="species" reg="dolsan">dolsan</tp:taxon-name-part></tp:taxon-name></italic> sp. nov. <bold>2</bold><italic><tp:taxon-name><tp:taxon-name-part taxon-name-part-type="genus" reg="Falcileptoneta">Falcileptoneta</tp:taxon-name-part> <tp:taxon-name-part taxon-name-part-type="species" reg="naejangsan">naejangsan</tp:taxon-name-part></tp:taxon-name></italic> sp. nov. <bold>3</bold><italic><tp:taxon-name><tp:taxon-name-part taxon-name-part-type="genus" reg="Longileptoneta">Longileptoneta</tp:taxon-name-part> <tp:taxon-name-part taxon-name-part-type="species" reg="buyongsan">buyongsan</tp:taxon-name-part></tp:taxon-name></italic> sp. nov. <bold>4</bold><italic><tp:taxon-name><tp:taxon-name-part taxon-name-part-type="genus" reg="Longileptoneta">Longileptoneta</tp:taxon-name-part> <tp:taxon-name-part taxon-name-part-type="species" reg="byeonsanbando">byeonsanbando</tp:taxon-name-part></tp:taxon-name></italic> sp. nov. <bold>5</bold><italic><tp:taxon-name><tp:taxon-name-part taxon-name-part-type="genus" reg="Longileptoneta">Longileptoneta</tp:taxon-name-part> <tp:taxon-name-part taxon-name-part-type="species" reg="jirisan">jirisan</tp:taxon-name-part></tp:taxon-name></italic> sp. nov.</p></caption><graphic xmlns:xlink="http://www.w3.org/1999/xlink" xlink:href="zookeys-1010-097-g012.jpg" position="float" orientation="portrait" xlink:type="simple" id="oo_496801.jpg"><uri content-type="original_file" xlink:type="simple">https://binary.pensoft.net/fig/496801</uri></graphic></fig></tp:treatment-sec></tp:taxon-treatment>
