# Supplementary material for: Five new species of the genera Falcileptoneta and Longileptoneta (Araneae, Leptonetidae) from South Korea
Source: Zookeys. 2021 Jan 13;1010:97–116. doi: 10.3897/zookeys.1010.59915 (PMC7817650; doi:10.3897/zookeys.1010.59915)
Supplement: XML Treatment for Longileptoneta byeonsanbando [file zookeys.1010.59915-treatment6.xml]

<!DOCTYPE tp:taxon-treatment
  PUBLIC "-//TaxonX//DTD Taxonomic Treatment Publishing DTD v0 20100105//EN" "tax-treatment-NSO.dtd">
<tp:taxon-treatment xmlns:tp="http://www.plazi.org/taxpub"><tp:treatment-meta><kwd-group><label>Taxon classification</label><kwd><named-content xmlns:xlink="http://www.w3.org/1999/xlink" content-type="kingdom">Animalia</named-content></kwd><kwd><named-content xmlns:xlink="http://www.w3.org/1999/xlink" content-type="order">Araneae</named-content></kwd><kwd><named-content xmlns:xlink="http://www.w3.org/1999/xlink" content-type="family">Leptonetidae</named-content></kwd></kwd-group><mixed-citation publication-type="journal"><person-group><name><surname>Lan</surname><given-names>Tianqi</given-names></name><name><surname>Zhao</surname><given-names>Zhe</given-names></name><name><surname>Kim</surname><given-names>Seung Tae</given-names></name><name><surname>Yoo</surname><given-names>Jung Sun</given-names></name><name><surname>Lee</surname><given-names>Sue Yeon</given-names></name><name><surname>Li</surname><given-names>Shuqiang</given-names></name></person-group><article-title>Five new species of the genera <italic><tp:taxon-name><tp:taxon-name-part taxon-name-part-type="genus" reg="Falcileptoneta">Falcileptoneta</tp:taxon-name-part></tp:taxon-name></italic> and <italic><tp:taxon-name><tp:taxon-name-part taxon-name-part-type="genus" reg="Longileptoneta">Longileptoneta</tp:taxon-name-part></tp:taxon-name></italic> (<tp:taxon-name><tp:taxon-name-part taxon-name-part-type="order">Araneae</tp:taxon-name-part></tp:taxon-name>, <tp:taxon-name><tp:taxon-name-part taxon-name-part-type="family">Leptonetidae</tp:taxon-name-part></tp:taxon-name>) from South Korea</article-title><source>Zookeys</source><day>13</day><month>1</month><year>2021</year><volume>1010</volume><fpage>97</fpage><lpage>116</lpage><pub-id pub-id-type="doi">10.3897/zookeys.1010.59915</pub-id></mixed-citation></tp:treatment-meta><tp:nomenclature><tp:taxon-name><object-id xmlns:xlink="http://www.w3.org/1999/xlink" content-type="arpha" xlink:type="simple">CCCB2A0C-F5F8-5AAA-A3BD-A3AF14D72987</object-id>
              <tp:taxon-name-part taxon-name-part-type="genus" reg="Longileptoneta">Longileptoneta</tp:taxon-name-part>
              <tp:taxon-name-part taxon-name-part-type="species" reg="byeonsanbando">byeonsanbando</tp:taxon-name-part>
              <object-id xmlns:xlink="http://www.w3.org/1999/xlink" content-type="zoobank" xlink:type="simple">http://zoobank.org/77E95657-EE0D-40ED-A697-8CC89B6C4B7D</object-id>
            </tp:taxon-name><tp:taxon-status xmlns:xlink="http://www.w3.org/1999/xlink" xlink:type="simple">sp. nov.</tp:taxon-status><xref ref-type="fig" rid="F7">Figures 7</xref><xref ref-type="fig" rid="F8">, 8</xref><xref ref-type="fig" rid="F9">, 9</xref><xref ref-type="fig" rid="F12">, 12</xref></tp:nomenclature><tp:treatment-sec sec-type="type material" id="SECID0EBAAG"><title>Type material.</title><p><bold><italic>Holotype</italic>.</bold> Male (<named-content xmlns:xlink="http://www.w3.org/1999/xlink" content-type="dwc:institutional_code" xlink:type="simple">NIBR</named-content>), South Korea, Jeollabuk-do, Buan-gun, Sangseo-myeon, Cheongrim-ri, Byeonsanbando National Park (<named-content xmlns:xlink="http://www.w3.org/1999/xlink" content-type="dwc:verbatimCoordinates" xlink:type="simple"><named-content content-type="geo-json" specific-use="{&#34;type&#34;:&#34;Point&#34;,&#34;coordinates&#34;:[126.629253,35.670146]}" id="NCID0EUAAG" xlink:type="simple">35.670146°N, 126.629253°E</named-content></named-content>, elevation ca 135 m), 8 August 2019, ZG. Chen, Z. Zhao &amp; YY. Hu leg. <bold><italic>Paratypes</italic>.</bold> 1 male and 1 female (<named-content xmlns:xlink="http://www.w3.org/1999/xlink" content-type="dwc:institutional_code" xlink:type="simple">NIBR</named-content>), same data as holotype.</p></tp:treatment-sec><tp:treatment-sec sec-type="diagnosis" id="SECID0ECBAG"><title>Diagnosis.</title><p><italic><tp:taxon-name><tp:taxon-name-part taxon-name-part-type="genus" reg="Longileptoneta">Longileptoneta</tp:taxon-name-part> <tp:taxon-name-part taxon-name-part-type="species" reg="byeonsanbando">byeonsanbando</tp:taxon-name-part></tp:taxon-name></italic> sp. nov. is similar to <italic><tp:taxon-name><tp:taxon-name-part taxon-name-part-type="genus" reg="Longileptoneta">L.</tp:taxon-name-part> <tp:taxon-name-part taxon-name-part-type="species" reg="gayaensis">gayaensis</tp:taxon-name-part></tp:taxon-name></italic> Seo, 2016 and <italic><tp:taxon-name><tp:taxon-name-part taxon-name-part-type="genus" reg="Longileptoneta">L.</tp:taxon-name-part> <tp:taxon-name-part taxon-name-part-type="species" reg="jangseongensis">jangseongensis</tp:taxon-name-part></tp:taxon-name></italic> Seo, 2016 but can be distinguished by the palpal tibia with one distal columnar apophysis, with apophysis tip armed with one long spine retrolaterally (Figs <xref ref-type="fig" rid="F7">7D</xref>, <xref ref-type="fig" rid="F8">8B</xref>) (vs. tibia without apophysis in <italic><tp:taxon-name><tp:taxon-name-part taxon-name-part-type="genus" reg="Longileptoneta">L.</tp:taxon-name-part> <tp:taxon-name-part taxon-name-part-type="species" reg="gayaensis">gayaensis</tp:taxon-name-part></tp:taxon-name></italic>; tibia with one small apophysis armed with one spine in <italic><tp:taxon-name><tp:taxon-name-part taxon-name-part-type="genus" reg="Longileptoneta">L.</tp:taxon-name-part> <tp:taxon-name-part taxon-name-part-type="species" reg="jangseongensis">jangseongensis</tp:taxon-name-part></tp:taxon-name></italic>); by the palpal bulb with narrow, leaf-like prolateral sclerite and ribbon-like median sclerite (Fig. <xref ref-type="fig" rid="F7">7B–D</xref>) (vs. needle-like prolateral sclerite and shoehorn-like median sclerite in <italic><tp:taxon-name><tp:taxon-name-part taxon-name-part-type="genus" reg="Longileptoneta">L.</tp:taxon-name-part> <tp:taxon-name-part taxon-name-part-type="species" reg="gayaensis">gayaensis</tp:taxon-name-part></tp:taxon-name></italic>; without prolateral sclerite and leaf-like median sclerite in <italic><tp:taxon-name><tp:taxon-name-part taxon-name-part-type="genus" reg="Longileptoneta">L.</tp:taxon-name-part> <tp:taxon-name-part taxon-name-part-type="species" reg="jangseongensis">jangseongensis</tp:taxon-name-part></tp:taxon-name></italic>); and can be further distinguished from <italic><tp:taxon-name><tp:taxon-name-part taxon-name-part-type="genus" reg="Longileptoneta">L.</tp:taxon-name-part> <tp:taxon-name-part taxon-name-part-type="species" reg="gayaensis">gayaensis</tp:taxon-name-part></tp:taxon-name></italic> by the presence of two spurs at tarsal tip (Fig. <xref ref-type="fig" rid="F8">8A, B</xref>) (vs. one spur in <italic><tp:taxon-name><tp:taxon-name-part taxon-name-part-type="genus" reg="Longileptoneta">L.</tp:taxon-name-part> <tp:taxon-name-part taxon-name-part-type="species" reg="gayaensis">gayaensis</tp:taxon-name-part></tp:taxon-name></italic>).</p><fig id="F7" position="float" orientation="portrait"><object-id xmlns:xlink="http://www.w3.org/1999/xlink" content-type="doi" xlink:type="simple">10.3897/zookeys.1010.59915.figure7</object-id><object-id xmlns:xlink="http://www.w3.org/1999/xlink" content-type="arpha" xlink:type="simple">3D8FF81D-1919-546A-B08E-0023F7830853</object-id><label>Figure 7.</label><caption><p><italic><tp:taxon-name><tp:taxon-name-part taxon-name-part-type="genus" reg="Longileptoneta">Longileptoneta</tp:taxon-name-part> <tp:taxon-name-part taxon-name-part-type="species" reg="byeonsanbando">byeonsanbando</tp:taxon-name-part></tp:taxon-name></italic> sp. nov., holotype male <bold>A</bold> habitus, dorsal view <bold>B</bold> palpal bulb, ventral view <bold>C</bold> palpal bulb, prolateral view <bold>D</bold> palpal bulb, retrolateral view. Abbreviations: <bold>E</bold> embolus <bold>MS</bold> median sclerite <bold>PS</bold> prolateral sclerite. Scale bars: equal for <bold>C, D</bold>.</p></caption><graphic xmlns:xlink="http://www.w3.org/1999/xlink" xlink:href="zookeys-1010-097-g007.jpg" position="float" orientation="portrait" xlink:type="simple" id="oo_496796.jpg"><uri content-type="original_file" xlink:type="simple">https://binary.pensoft.net/fig/496796</uri></graphic></fig></tp:treatment-sec><tp:treatment-sec sec-type="description" id="SECID0EDGAG"><title>Description.</title><p><bold>Male</bold> (holotype). Total length 2.39. Prosoma 0.98 long, 0.86 wide. Opisthosoma 1.41 long, 0.90 wide. Clypeus 0.13 high. Leg measurements: I 6.81 (1.79, 0.33, 1.99, 1.67, 1.03); II 5.51 (1.56, 0.32, 1.54, 1.26, 0.83); III 4.43 (1.29, 0.26, 1.15, 1.02, 0.71); IV 6.15 (1.67, 0.32, 1.78, 1.47, 0.91). Habitus as in Fig. <xref ref-type="fig" rid="F7">7A</xref>. Prosoma brown. Eyes six (Fig. <xref ref-type="fig" rid="F7">7A</xref>). Median groove, cervical grooves and radial furrows distinct. Opisthosoma brown, ovoid. Palp (Figs <xref ref-type="fig" rid="F7">7C, D</xref>, <xref ref-type="fig" rid="F8">8A, B</xref>): femur with many strong spines and very long (Fig. <xref ref-type="fig" rid="F8">8A, B</xref>); patella very long (Fig. <xref ref-type="fig" rid="F8">8A, B</xref>); tibia with one distal columnar apophysis, with apophysis tip armed with one long spine retrolaterally (Figs <xref ref-type="fig" rid="F7">7D</xref>, <xref ref-type="fig" rid="F8">8B</xref>); tarsus with two spurs at tip and many spines, and with prolateral curvature (Fig. <xref ref-type="fig" rid="F8">8A, B</xref>). Bulb with leaf-like embolus and three types of sclerites: prolateral sclerite narrow, leaf-like; median sclerite ribbon-like; retrolateral sclerite with serrated tip, transparent and tongue-like (Fig. <xref ref-type="fig" rid="F7">7B–D</xref>).</p><fig id="F8" position="float" orientation="portrait"><object-id xmlns:xlink="http://www.w3.org/1999/xlink" content-type="doi" xlink:type="simple">10.3897/zookeys.1010.59915.figure8</object-id><object-id xmlns:xlink="http://www.w3.org/1999/xlink" content-type="arpha" xlink:type="simple">C3D28E02-393D-5762-85FB-6C7461EA4972</object-id><label>Figure 8.</label><caption><p><italic><tp:taxon-name><tp:taxon-name-part taxon-name-part-type="genus" reg="Longileptoneta">Longileptoneta</tp:taxon-name-part> <tp:taxon-name-part taxon-name-part-type="species" reg="byeonsanbando">byeonsanbando</tp:taxon-name-part></tp:taxon-name></italic> sp. nov., holotype male <bold>A</bold> palp, prolateral view <bold>B</bold> palp, retrolateral view. Scale bars: equal for <bold>A, B</bold>.</p></caption><graphic xmlns:xlink="http://www.w3.org/1999/xlink" xlink:href="zookeys-1010-097-g008.jpg" position="float" orientation="portrait" xlink:type="simple" id="oo_496797.jpg"><uri content-type="original_file" xlink:type="simple">https://binary.pensoft.net/fig/496797</uri></graphic></fig><p><bold>Female</bold> (one of the paratypes). Similar to male in color and general features, habitus as in Fig. <xref ref-type="fig" rid="F9">9A, B</xref>. Total length 2.02. Prosoma 0.78 long, 0.68 wide. Opisthosoma 1.24 long, 0.86 wide. Clypeus 0.12 high. Leg measurements: I 5.23 (1.41, 0.31, 1.47, 1.14, 0.90); II 4.13 (1.16, 0.21, 1.15, 0.90, 0.71); III 3.33 (0.96, 0.19, 0.83, 0.77, 0.58); IV 4.61 (1.28, 0.32, 1.27, 1.03, 0.71). Internal genitalia (Fig. <xref ref-type="fig" rid="F9">9C</xref>): atrium trapezoidal, spermathecae and genital duct slender, tube-shaped, loosely coiled.</p><fig id="F9" position="float" orientation="portrait"><object-id xmlns:xlink="http://www.w3.org/1999/xlink" content-type="doi" xlink:type="simple">10.3897/zookeys.1010.59915.figure9</object-id><object-id xmlns:xlink="http://www.w3.org/1999/xlink" content-type="arpha" xlink:type="simple">D3119D14-D62C-52E5-A443-023190F1A768</object-id><label>Figure 9.</label><caption><p><italic><tp:taxon-name><tp:taxon-name-part taxon-name-part-type="genus" reg="Longileptoneta">Longileptoneta</tp:taxon-name-part> <tp:taxon-name-part taxon-name-part-type="species" reg="byeonsanbando">byeonsanbando</tp:taxon-name-part></tp:taxon-name></italic> sp. nov., female paratype <bold>A</bold> habitus, dorsal view <bold>B</bold> habitus, ventral view <bold>C</bold> internal genitalia, dorsal view. Abbreviations: <bold>At</bold> atrium <bold>SH</bold> spermathecae <bold>SS</bold> spermathecae stalk. Scale bars: equal for <bold>A, B</bold>.</p></caption><graphic xmlns:xlink="http://www.w3.org/1999/xlink" xlink:href="zookeys-1010-097-g009.jpg" position="float" orientation="portrait" xlink:type="simple" id="oo_496798.jpg"><uri content-type="original_file" xlink:type="simple">https://binary.pensoft.net/fig/496798</uri></graphic></fig></tp:treatment-sec><tp:treatment-sec sec-type="etymology" id="SECID0EDKAG"><title>Etymology.</title><p>The specific name refers to the type locality and is a noun in apposition.</p></tp:treatment-sec><tp:treatment-sec sec-type="habitat" id="SECID0EIKAG"><title>Habitat.</title><p>Litter layers in mixed forest.</p></tp:treatment-sec><tp:treatment-sec sec-type="distribution" id="SECID0ENKAG"><title>Distribution.</title><p>South Korea (Jeollabuk-do; Fig. <xref ref-type="fig" rid="F12">12</xref>).</p></tp:treatment-sec><tp:treatment-sec><!--Section generated to contain objects referenced in tp:taxon-treatment.--><fig id="F12" position="float" orientation="portrait"><object-id xmlns:xlink="http://www.w3.org/1999/xlink" content-type="doi" xlink:type="simple">10.3897/zookeys.1010.59915.figure12</object-id><object-id xmlns:xlink="http://www.w3.org/1999/xlink" content-type="arpha" xlink:type="simple">C7E233B6-C48C-55A4-BE2A-1AC230687266</object-id><label>Figure 12.</label><caption><p>Known distribution records of new leptonetid species from Korea <bold>1</bold><italic><tp:taxon-name><tp:taxon-name-part taxon-name-part-type="genus" reg="Falcileptoneta">Falcileptoneta</tp:taxon-name-part> <tp:taxon-name-part taxon-name-part-type="species" reg="dolsan">dolsan</tp:taxon-name-part></tp:taxon-name></italic> sp. nov. <bold>2</bold><italic><tp:taxon-name><tp:taxon-name-part taxon-name-part-type="genus" reg="Falcileptoneta">Falcileptoneta</tp:taxon-name-part> <tp:taxon-name-part taxon-name-part-type="species" reg="naejangsan">naejangsan</tp:taxon-name-part></tp:taxon-name></italic> sp. nov. <bold>3</bold><italic><tp:taxon-name><tp:taxon-name-part taxon-name-part-type="genus" reg="Longileptoneta">Longileptoneta</tp:taxon-name-part> <tp:taxon-name-part taxon-name-part-type="species" reg="buyongsan">buyongsan</tp:taxon-name-part></tp:taxon-name></italic> sp. nov. <bold>4</bold><italic><tp:taxon-name><tp:taxon-name-part taxon-name-part-type="genus" reg="Longileptoneta">Longileptoneta</tp:taxon-name-part> <tp:taxon-name-part taxon-name-part-type="species" reg="byeonsanbando">byeonsanbando</tp:taxon-name-part></tp:taxon-name></italic> sp. nov. <bold>5</bold><italic><tp:taxon-name><tp:taxon-name-part taxon-name-part-type="genus" reg="Longileptoneta">Longileptoneta</tp:taxon-name-part> <tp:taxon-name-part taxon-name-part-type="species" reg="jirisan">jirisan</tp:taxon-name-part></tp:taxon-name></italic> sp. nov.</p></caption><graphic xmlns:xlink="http://www.w3.org/1999/xlink" xlink:href="zookeys-1010-097-g012.jpg" position="float" orientation="portrait" xlink:type="simple" id="oo_496801.jpg"><uri content-type="original_file" xlink:type="simple">https://binary.pensoft.net/fig/496801</uri></graphic></fig></tp:treatment-sec></tp:taxon-treatment>
