# Supplementary material for: Five new species of the genera Falcileptoneta and Longileptoneta (Araneae, Leptonetidae) from South Korea
Source: Zookeys. 2021 Jan 13;1010:97–116. doi: 10.3897/zookeys.1010.59915 (PMC7817650; doi:10.3897/zookeys.1010.59915)
Supplement: XML Treatment for Longileptoneta jirisan [file zookeys.1010.59915-treatment7.xml]

<!DOCTYPE tp:taxon-treatment
  PUBLIC "-//TaxonX//DTD Taxonomic Treatment Publishing DTD v0 20100105//EN" "tax-treatment-NSO.dtd">
<tp:taxon-treatment xmlns:tp="http://www.plazi.org/taxpub"><tp:treatment-meta><kwd-group><label>Taxon classification</label><kwd><named-content xmlns:xlink="http://www.w3.org/1999/xlink" content-type="kingdom">Animalia</named-content></kwd><kwd><named-content xmlns:xlink="http://www.w3.org/1999/xlink" content-type="order">Araneae</named-content></kwd><kwd><named-content xmlns:xlink="http://www.w3.org/1999/xlink" content-type="family">Leptonetidae</named-content></kwd></kwd-group><mixed-citation publication-type="journal"><person-group><name><surname>Lan</surname><given-names>Tianqi</given-names></name><name><surname>Zhao</surname><given-names>Zhe</given-names></name><name><surname>Kim</surname><given-names>Seung Tae</given-names></name><name><surname>Yoo</surname><given-names>Jung Sun</given-names></name><name><surname>Lee</surname><given-names>Sue Yeon</given-names></name><name><surname>Li</surname><given-names>Shuqiang</given-names></name></person-group><article-title>Five new species of the genera <italic><tp:taxon-name><tp:taxon-name-part taxon-name-part-type="genus" reg="Falcileptoneta">Falcileptoneta</tp:taxon-name-part></tp:taxon-name></italic> and <italic><tp:taxon-name><tp:taxon-name-part taxon-name-part-type="genus" reg="Longileptoneta">Longileptoneta</tp:taxon-name-part></tp:taxon-name></italic> (<tp:taxon-name><tp:taxon-name-part taxon-name-part-type="order">Araneae</tp:taxon-name-part></tp:taxon-name>, <tp:taxon-name><tp:taxon-name-part taxon-name-part-type="family">Leptonetidae</tp:taxon-name-part></tp:taxon-name>) from South Korea</article-title><source>Zookeys</source><day>13</day><month>1</month><year>2021</year><volume>1010</volume><fpage>97</fpage><lpage>116</lpage><pub-id pub-id-type="doi">10.3897/zookeys.1010.59915</pub-id></mixed-citation></tp:treatment-meta><tp:nomenclature><tp:taxon-name><object-id xmlns:xlink="http://www.w3.org/1999/xlink" content-type="arpha" xlink:type="simple">A3358BC3-81B1-5E51-AF3D-8345E5654A3B</object-id>
              <tp:taxon-name-part taxon-name-part-type="genus" reg="Longileptoneta">Longileptoneta</tp:taxon-name-part>
              <tp:taxon-name-part taxon-name-part-type="species" reg="jirisan">jirisan</tp:taxon-name-part>
              <object-id xmlns:xlink="http://www.w3.org/1999/xlink" content-type="zoobank" xlink:type="simple">http://zoobank.org/9BF96C1B-55D4-402C-8A33-1E0B9FAA1101</object-id>
            </tp:taxon-name><tp:taxon-status xmlns:xlink="http://www.w3.org/1999/xlink" xlink:type="simple">sp. nov.</tp:taxon-status><xref ref-type="fig" rid="F10">Figures 10</xref><xref ref-type="fig" rid="F11">, 11</xref><xref ref-type="fig" rid="F12">, 12</xref></tp:nomenclature><tp:treatment-sec sec-type="type material" id="SECID0ELMAG"><title>Type material.</title><p><bold><italic>Holotype</italic>.</bold> Male (<named-content xmlns:xlink="http://www.w3.org/1999/xlink" content-type="dwc:institutional_code" xlink:type="simple">NIBR</named-content>), South Korea, Gyeongsangnam-do, Hadong-gun, Hwagye-myeon, Daeseong-ri, Mt. Jirisan National Park (<named-content xmlns:xlink="http://www.w3.org/1999/xlink" content-type="dwc:verbatimCoordinates" xlink:type="simple"><named-content content-type="geo-json" specific-use="{&#34;type&#34;:&#34;Point&#34;,&#34;coordinates&#34;:[127.657439,35.273974]}" id="NCID0E5MAG" xlink:type="simple">35.273974°N, 127.657439°E</named-content></named-content>, elevation ca 357 m), 15 August 2019, ZG. Chen, Z. Zhao &amp; YY. Hu leg. <bold><italic>Paratype</italic>.</bold> 1 female (<named-content xmlns:xlink="http://www.w3.org/1999/xlink" content-type="dwc:institutional_code" xlink:type="simple">NIBR</named-content>), same data as holotype.</p></tp:treatment-sec><tp:treatment-sec sec-type="diagnosis" id="SECID0EMNAG"><title>Diagnosis.</title><p><italic><tp:taxon-name><tp:taxon-name-part taxon-name-part-type="genus" reg="Longileptoneta">Longileptoneta</tp:taxon-name-part> <tp:taxon-name-part taxon-name-part-type="species" reg="jirisan">jirisan</tp:taxon-name-part></tp:taxon-name></italic> sp. nov. is similar to <italic><tp:taxon-name><tp:taxon-name-part taxon-name-part-type="genus" reg="Longileptoneta">L.</tp:taxon-name-part> <tp:taxon-name-part taxon-name-part-type="species" reg="gachangensis">gachangensis</tp:taxon-name-part></tp:taxon-name></italic> Seo, 2016 and <italic><tp:taxon-name><tp:taxon-name-part taxon-name-part-type="genus" reg="Longileptoneta">L.</tp:taxon-name-part> <tp:taxon-name-part taxon-name-part-type="species" reg="weolakensis">weolakensis</tp:taxon-name-part></tp:taxon-name></italic> Seo, 2016 but can be distinguished by the palpal tibia with one retrolaterodistal spur (Fig. <xref ref-type="fig" rid="F10">10D</xref>) (vs. tibia without apophysis in <italic><tp:taxon-name><tp:taxon-name-part taxon-name-part-type="genus" reg="Longileptoneta">L.</tp:taxon-name-part> <tp:taxon-name-part taxon-name-part-type="species" reg="gachangensis">gachangensis</tp:taxon-name-part></tp:taxon-name></italic> and <italic><tp:taxon-name><tp:taxon-name-part taxon-name-part-type="genus" reg="Longileptoneta">L.</tp:taxon-name-part> <tp:taxon-name-part taxon-name-part-type="species" reg="weolakensis">weolakensis</tp:taxon-name-part></tp:taxon-name></italic>); and by the palpal bulb with spur-like prolateral sclerite and tongue-like retrolateral sclerite (Fig. <xref ref-type="fig" rid="F10">10C, D</xref>) (vs. blade-like prolateral sclerite and skinny and triangular retrolateral sclerite in <italic><tp:taxon-name><tp:taxon-name-part taxon-name-part-type="genus" reg="Longileptoneta">L.</tp:taxon-name-part> <tp:taxon-name-part taxon-name-part-type="species" reg="gachangensis">gachangensis</tp:taxon-name-part></tp:taxon-name></italic>; without prolateral sclerite and triangular retrolateral sclerite in <italic><tp:taxon-name><tp:taxon-name-part taxon-name-part-type="genus" reg="Longileptoneta">L.</tp:taxon-name-part> <tp:taxon-name-part taxon-name-part-type="species" reg="weolakensis">weolakensis</tp:taxon-name-part></tp:taxon-name></italic>).</p><fig id="F10" position="float" orientation="portrait"><object-id xmlns:xlink="http://www.w3.org/1999/xlink" content-type="doi" xlink:type="simple">10.3897/zookeys.1010.59915.figure10</object-id><object-id xmlns:xlink="http://www.w3.org/1999/xlink" content-type="arpha" xlink:type="simple">CA13DA46-9BEA-5F0B-BEB0-87A9E97FBCFC</object-id><label>Figure 10.</label><caption><p><italic><tp:taxon-name><tp:taxon-name-part taxon-name-part-type="genus" reg="Longileptoneta">Longileptoneta</tp:taxon-name-part> <tp:taxon-name-part taxon-name-part-type="species" reg="jirisan">jirisan</tp:taxon-name-part></tp:taxon-name></italic> sp. nov., holotype male <bold>A</bold> habitus, dorsal view <bold>B</bold> palpal bulb, ventral view <bold>C</bold> palp, prolateral view <bold>D</bold> palp, retrolateral view. Abbreviations: <bold>E</bold> embolus <bold>MS</bold> median sclerite <bold>PS</bold> prolateral sclerite. Scale bars: equal for <bold>C, D</bold>.</p></caption><graphic xmlns:xlink="http://www.w3.org/1999/xlink" xlink:href="zookeys-1010-097-g010.jpg" position="float" orientation="portrait" xlink:type="simple" id="oo_496799.jpg"><uri content-type="original_file" xlink:type="simple">https://binary.pensoft.net/fig/496799</uri></graphic></fig></tp:treatment-sec><tp:treatment-sec sec-type="description" id="SECID0EPRAG"><title>Description.</title><p><bold>Male</bold> (holotype). Total length 1.85. Prosoma 0.78 long, 0.72 wide. Opisthosoma 1.07 long, 0.76 wide. Clypeus 0.10 high. Leg measurements: I 5.52 (1.60, 0.27, 1.67, 1.35, 0.63); II 4.50 (1.35, 0.25, 1.28, 1.03, 0.59); III 3.68 (1.04, 0.19, 0.96, 0.91, 0.58); IV 5.04 (1.47, 0.26, 1.53, 1.16, 0.62). Habitus as in Fig. <xref ref-type="fig" rid="F10">10A</xref>. Prosoma brownish. Eyes six (Fig. <xref ref-type="fig" rid="F10">10A</xref>). Median groove, cervical grooves and radial furrows distinct. Opisthosoma yellowish, ovoid. Palp (Fig. <xref ref-type="fig" rid="F10">10C, D</xref>): femur with many strong spines (Fig. <xref ref-type="fig" rid="F10">10C, D</xref>); tibia with one retrolaterodistal spur (Fig. <xref ref-type="fig" rid="F10">10D</xref>); tarsus with two spurs at tip and many spines, and with prolateral curvature (Fig. <xref ref-type="fig" rid="F10">10C, D</xref>). Bulb with leaf-like embolus and three types of sclerites: prolateral sclerite spur-like; median sclerite leaf-like; retrolateral sclerite with serrated tip, transparent and tongue-like (Fig. <xref ref-type="fig" rid="F10">10B–D</xref>).</p><p><bold>Female</bold> (paratype). Similar to male in color and general features, habitus as in Fig. <xref ref-type="fig" rid="F11">11A, B</xref>. Total length 1.76. Prosoma 0.74 long, 0.62 wide. Opisthosoma 1.02 long, 0.68 wide. Clypeus 0.10 high. Leg measurements: I 4.43 (1.28, 0.26, 1.34, 0.97, 0.58); II 3.44 (0.96, 0.22, 0.94, 0.76, 0.56); III 2.92 (0.83, 0.19, 0.74, 0.66, 0.50); IV 4.10 (1.17, 0.24, 1.16, 0.97, 0.56). Internal genitalia (Fig. <xref ref-type="fig" rid="F11">11C</xref>) with atrium trapezoidal, spermatheca and genital duct tube-shaped, loosely coiled.</p><fig id="F11" position="float" orientation="portrait"><object-id xmlns:xlink="http://www.w3.org/1999/xlink" content-type="doi" xlink:type="simple">10.3897/zookeys.1010.59915.figure11</object-id><object-id xmlns:xlink="http://www.w3.org/1999/xlink" content-type="arpha" xlink:type="simple">BF18D6C8-3C49-57F2-AAB8-D64E9039DDB9</object-id><label>Figure 11.</label><caption><p><italic><tp:taxon-name><tp:taxon-name-part taxon-name-part-type="genus" reg="Longileptoneta">Longileptoneta</tp:taxon-name-part> <tp:taxon-name-part taxon-name-part-type="species" reg="jirisan">jirisan</tp:taxon-name-part></tp:taxon-name></italic> sp. nov., female paratype <bold>A</bold> habitus, dorsal view <bold>B</bold> habitus, ventral view <bold>C</bold> internal genitalia, dorsal view. Abbreviations: <bold>At</bold> atrium <bold>SH</bold> spermathecae <bold>SS</bold> spermathecae stalk. Scale bars: equal for <bold>A, B</bold>.</p></caption><graphic xmlns:xlink="http://www.w3.org/1999/xlink" xlink:href="zookeys-1010-097-g011.jpg" position="float" orientation="portrait" xlink:type="simple" id="oo_496800.jpg"><uri content-type="original_file" xlink:type="simple">https://binary.pensoft.net/fig/496800</uri></graphic></fig></tp:treatment-sec><tp:treatment-sec sec-type="etymology" id="SECID0EFUAG"><title>Etymology.</title><p>The specific name refers to the type locality and is a noun in apposition.</p></tp:treatment-sec><tp:treatment-sec sec-type="habitat" id="SECID0EKUAG"><title>Habitat.</title><p>Litter layers in mixed forest.</p></tp:treatment-sec><tp:treatment-sec sec-type="distribution" id="SECID0EPUAG"><title>Distribution.</title><p>South Korea (Gyeongsangnam-do; Fig. <xref ref-type="fig" rid="F12">12</xref>).</p><fig id="F12" position="float" orientation="portrait"><object-id xmlns:xlink="http://www.w3.org/1999/xlink" content-type="doi" xlink:type="simple">10.3897/zookeys.1010.59915.figure12</object-id><object-id xmlns:xlink="http://www.w3.org/1999/xlink" content-type="arpha" xlink:type="simple">C7E233B6-C48C-55A4-BE2A-1AC230687266</object-id><label>Figure 12.</label><caption><p>Known distribution records of new leptonetid species from Korea <bold>1</bold><italic><tp:taxon-name><tp:taxon-name-part taxon-name-part-type="genus" reg="Falcileptoneta">Falcileptoneta</tp:taxon-name-part> <tp:taxon-name-part taxon-name-part-type="species" reg="dolsan">dolsan</tp:taxon-name-part></tp:taxon-name></italic> sp. nov. <bold>2</bold><italic><tp:taxon-name><tp:taxon-name-part taxon-name-part-type="genus" reg="Falcileptoneta">Falcileptoneta</tp:taxon-name-part> <tp:taxon-name-part taxon-name-part-type="species" reg="naejangsan">naejangsan</tp:taxon-name-part></tp:taxon-name></italic> sp. nov. <bold>3</bold><italic><tp:taxon-name><tp:taxon-name-part taxon-name-part-type="genus" reg="Longileptoneta">Longileptoneta</tp:taxon-name-part> <tp:taxon-name-part taxon-name-part-type="species" reg="buyongsan">buyongsan</tp:taxon-name-part></tp:taxon-name></italic> sp. nov. <bold>4</bold><italic><tp:taxon-name><tp:taxon-name-part taxon-name-part-type="genus" reg="Longileptoneta">Longileptoneta</tp:taxon-name-part> <tp:taxon-name-part taxon-name-part-type="species" reg="byeonsanbando">byeonsanbando</tp:taxon-name-part></tp:taxon-name></italic> sp. nov. <bold>5</bold><italic><tp:taxon-name><tp:taxon-name-part taxon-name-part-type="genus" reg="Longileptoneta">Longileptoneta</tp:taxon-name-part> <tp:taxon-name-part taxon-name-part-type="species" reg="jirisan">jirisan</tp:taxon-name-part></tp:taxon-name></italic> sp. nov.</p></caption><graphic xmlns:xlink="http://www.w3.org/1999/xlink" xlink:href="zookeys-1010-097-g012.jpg" position="float" orientation="portrait" xlink:type="simple" id="oo_496801.jpg"><uri content-type="original_file" xlink:type="simple">https://binary.pensoft.net/fig/496801</uri></graphic></fig></tp:treatment-sec></tp:taxon-treatment>
